# Supplementary material for: N-(4-Hy­droxy­phen­yl)-3,4,5-trimeth­oxy­benzamide
Source: Acta Crystallogr Sect E Struct Rep Online. 2011 Oct 8;67(Pt 11):o2865. doi: 10.1107/S1600536811040554 (PMC3247600; doi:10.1107/S1600536811040554)
Supplement: Supplementary file 1 [file e-67-o2865-sup1.cif]

##############################################################################
#                                                                            #
# This CIF contains the data in a paper accepted for publication in          #
# Acta Crystallographica Section E. It conforms to the requirements of       #
# Notes for Authors for Acta Crystallographica Section E, and has been       #
# peer reviewed under the auspices of the IUCr Commission on Journals.       #
#                                                                            #
# Full details of the Crystallographic Information File format               #
# are given in the paper "The Crystallographic Information File (CIF):       #
# a New Standard Archive File for Crystallography" by S. R. Hall, F. H.      #
# Allen and I. D. Brown [Acta Cryst. (1991), A47, 655-685].                  #
#                                                                            #
# The current version of the core CIF dictionary is obtainable from          #
# ftp://ftp.iucr.org/pub/cif_core.dic.                                       #
#                                                                            #
# Software is freely available for graphical display of the structure(s)     #
# in this CIF. For information consult the CIF software page                 #
# http://www.iucr.org/resources/cif/software.                                #
#                                                                            #
# This file may be used for bona fide research purposes within the           #
# scientific community so long as proper attribution is given to the journal # 
# article from which it was obtained.                                        #
#                                                                            #
##############################################################################
data_global
_audit_creation_method     'WinGX routine CIF_UPDATE'
_audit_conform_dict_name     cif_core.dic
_audit_conform_dict_version     2.4
_journal_data_validation_number     ?
_journal_date_recd_electronic     2011-09-30
_journal_date_accepted     2011-10-03
_journal_name_full     'Acta Crystallographica, Section E'
_journal_year     2011
_journal_volume     67
_journal_issue     11
_journal_page_first     o2865
_journal_page_last     o2865
_journal_paper_category     QO
_journal_coeditor_code     IS2785
_publ_contact_author_name     'Sung Kwon Kang'
_publ_contact_author_address
;
Department of Chemistry
Chungnam National University
Daejeon 305-764
Korea
;
_publ_contact_author_email     skkang@cnu.ac.kr
_publ_contact_author_fax      8E307(4)
_publ_contact_author_phone      8E307(4)
_publ_section_title
;
<i>N</i>-(4-Hydroxyphenyl)-3,4,5-trimethoxybenzamide
;
loop_
    _publ_author_name
    _publ_author_address
    'Choi, Hyeong'
;
Department of Chemistry,
Chungnam National University,
Daejeon 305-764,
Republic of Korea
;
    'Shim, Yong Suk'
;
Department of Chemistry,
Chungnam National University,
Daejeon 305-764,
Republic of Korea
;
    'Han, Byung Hee'
;
Department of Chemistry,
Chungnam National University,
Daejeon 305-764,
Republic of Korea
;
    'Kang, Sung Kwon'
;
Department of Chemistry,
Chungnam National University,
Daejeon 305-764,
Republic of Korea
;
    'Sung, Chang Keun'
;
Department of Food Science and Technology,
Chungnam National University,
Daejeon 305-764,
Republic of Korea
;
data_I
_audit_creation_method     'WinGX routine CIF_UPDATE'
_chemical_name_systematic
;
<i>N</i>-(4-Hydroxyphenyl)-3,4,5-trimethoxybenzamide
;
_chemical_formula_moiety     'C16 H17 N O5'
_chemical_formula_sum     'C16 H17 N O5'
_chemical_formula_iupac     'C16 H17 N O5'
_chemical_formula_weight     303.31
_symmetry_cell_setting     orthorhombic
_symmetry_space_group_name_H-M     'P b c a'
_symmetry_space_group_name_Hall     '-P 2ac 2ab'
loop_
    _symmetry_equiv_pos_as_xyz
    'x, y, z'
    'x+1/2, -y+1/2, -z'
    '-x, y+1/2, -z+1/2'
    '-x+1/2, -y, z+1/2'
    '-x, -y, -z'
    '-x-1/2, y-1/2, z'
    'x, -y-1/2, z-1/2'
    'x-1/2, y, -z-1/2'
_cell_length_a     10.4280(5)
_cell_length_b     13.4075(6)
_cell_length_c     21.5565(8)
_cell_angle_alpha     90
_cell_angle_beta     90
_cell_angle_gamma     90
_cell_volume     3013.9(2)
_cell_formula_units_Z     8
_cell_measurement_reflns_used     3298
_cell_measurement_theta_min     2.65
_cell_measurement_theta_max     25.02
_cell_measurement_temperature     296(2)
_exptl_crystal_description     block
_exptl_crystal_colour     colourless
_exptl_crystal_size_max     0.23
_exptl_crystal_size_mid     0.16
_exptl_crystal_size_min     0.08
_exptl_crystal_density_diffrn     1.337
_exptl_crystal_density_method     'not measured'
_exptl_crystal_F_000     1280
_exptl_absorpt_coefficient_mu     0.1
_exptl_absorpt_correction_type     none
_exptl_special_details     ?
_diffrn_ambient_temperature     296(2)
_diffrn_radiation_type     MoK\a
_diffrn_radiation_wavelength     0.71073
_diffrn_radiation_monochromator     graphite
_diffrn_measurement_device_type     'Bruker SMART CCD area-detector'
_diffrn_measurement_method     '\f and \w'
_diffrn_reflns_number     14730
_diffrn_reflns_av_R_equivalents     0.1299
_diffrn_reflns_theta_min     2.65
_diffrn_reflns_theta_max     27.5
_diffrn_reflns_theta_full     27.5
_diffrn_measured_fraction_theta_max     0.999
_diffrn_measured_fraction_theta_full     0.999
_diffrn_reflns_limit_h_min     -13
_diffrn_reflns_limit_h_max     10
_diffrn_reflns_limit_k_min     -14
_diffrn_reflns_limit_k_max     17
_diffrn_reflns_limit_l_min     -11
_diffrn_reflns_limit_l_max     27
_refine_special_details
;
Refinement of <i>F</i>^2^ against ALL reflections. The weighted <i>R</i>-factor
<i>wR</i> and goodness of fit <i>S</i> are based on <i>F</i>^2^, conventional
<i>R</i>-factors <i>R</i> are based on <i>F</i>, with <i>F</i> set to zero for
negative <i>F</i>^2^. The threshold expression of <i>F</i>^2^ >
2\s(<i>F</i>^2^) is used only for calculating <i>R</i>-factors(gt) <i>etc</i>.
and is not relevant to the choice of reflections for refinement.
<i>R</i>-factors based on <i>F</i>^2^ are statistically about twice as large
as those based on <i>F</i>, and <i>R</i>- factors based on ALL data will be
even larger.
;
_reflns_number_total     3459
_reflns_number_gt     2086
_reflns_threshold_expression     I>2\s(I)
_refine_ls_structure_factor_coef     Fsqd
_refine_ls_matrix_type     full
_refine_ls_R_factor_all     0.0857
_refine_ls_R_factor_gt     0.0542
_refine_ls_wR_factor_ref     0.1335
_refine_ls_goodness_of_fit_ref     0.968
_refine_ls_restrained_S_all     0.968
_refine_ls_number_reflns     3459
_refine_ls_number_parameters     207
_refine_ls_number_restraints     0
_refine_ls_hydrogen_treatment     mixed
_refine_ls_weighting_scheme     calc
_refine_ls_weighting_details
                 'calc w=1/[\s^2^(Fo^2^)+(0.0597P)^2^] where P=(Fo^2^+2Fc^2^)/3'
_atom_sites_solution_hydrogens     geom
_atom_sites_solution_primary     direct
_atom_sites_solution_secondary     difmap
_refine_ls_shift/su_max     0
_refine_ls_shift/su_mean     0
_refine_diff_density_max     0.23
_refine_diff_density_min     -0.293
_refine_ls_extinction_method     none
loop_
    _atom_type_symbol
    _atom_type_description
    _atom_type_scat_dispersion_real
    _atom_type_scat_dispersion_imag
    _atom_type_scat_source
    C C 0.0033 0.0016 'International Tables Vol C Tables 4.2.6.8 and 6.1.1.4'
    H H 0 0 'International Tables Vol C Tables 4.2.6.8 and 6.1.1.4'
    N N 0.0061 0.0033 'International Tables Vol C Tables 4.2.6.8 and 6.1.1.4'
    O O 0.0106 0.006 'International Tables Vol C Tables 4.2.6.8 and 6.1.1.4'
_computing_data_collection     'SMART (Bruker, 2002)'
_computing_cell_refinement     'SAINT (Bruker, 2002)'
_computing_data_reduction     'SAINT (Bruker, 2002)'
_computing_structure_solution     'SHELXS97 (Sheldrick, 2008)'
_computing_structure_refinement     'SHELXL97 (Sheldrick, 2008)'
_computing_molecular_graphics     'ORTEP-3 (Farrugia, 1997)'
_computing_publication_material     'WinGX (Farrugia, 1999)'
loop_
    _atom_site_type_symbol
    _atom_site_label
    _atom_site_fract_x
    _atom_site_fract_y
    _atom_site_fract_z
    _atom_site_U_iso_or_equiv
    _atom_site_adp_type
    _atom_site_calc_flag
    _atom_site_refinement_flags
    _atom_site_occupancy
    _atom_site_disorder_assembly
    _atom_site_disorder_group
    C C1 0.09766(17) 0.55474(11) 0.38891(8) 0.0352(4) Uani d . 1 . .
    C C2 0.09088(17) 0.65316(11) 0.36913(8) 0.0352(4) Uani d . 1 . .
    H H2 0.0367 0.671 0.3367 0.042 Uiso calc R 1 . .
    C C3 0.16570(17) 0.72450(11) 0.39825(8) 0.0330(4) Uani d . 1 . .
    C C4 0.24487(18) 0.69932(11) 0.44779(8) 0.0355(4) Uani d . 1 . .
    C C5 0.2478(2) 0.60042(11) 0.46863(8) 0.0387(4) Uani d . 1 . .
    C C6 0.17580(19) 0.52861(12) 0.43820(8) 0.0391(5) Uani d . 1 . .
    H H6 0.18 0.4624 0.451 0.047 Uiso calc R 1 . .
    C C7 0.01230(19) 0.48017(12) 0.35789(8) 0.0379(4) Uani d . 1 . .
    O O8 -0.09130(14) 0.50472(9) 0.33584(7) 0.0557(4) Uani d . 1 . .
    N N9 0.05744(18) 0.38648(10) 0.35655(8) 0.0435(4) Uani d . 1 . .
    H H9 0.139(2) 0.3796(14) 0.3652(9) 0.058(7) Uiso d . 1 . .
    C C10 -0.00908(19) 0.29931(12) 0.33568(8) 0.0376(4) Uani d . 1 . .
    C C11 0.06275(19) 0.22529(12) 0.30716(8) 0.0407(4) Uani d . 1 . .
    H H11 0.149 0.236 0.2986 0.049 Uiso calc R 1 . .
    C C12 0.0057(2) 0.13529(12) 0.29149(8) 0.0421(5) Uani d . 1 . .
    H H12 0.0544 0.0854 0.273 0.051 Uiso calc R 1 . .
    C C13 -0.1220(2) 0.11949(12) 0.30309(8) 0.0417(5) Uani d . 1 . .
    C C14 -0.1944(2) 0.19343(13) 0.33081(9) 0.0469(5) Uani d . 1 . .
    H H14 -0.2812 0.1831 0.3383 0.056 Uiso calc R 1 . .
    C C15 -0.1375(2) 0.28301(13) 0.34741(9) 0.0471(5) Uani d . 1 . .
    H H15 -0.1862 0.3324 0.3665 0.057 Uiso calc R 1 . .
    O O16 -0.17129(17) 0.02840(9) 0.28685(8) 0.0596(5) Uani d . 1 . .
    H H16 -0.251(4) 0.023(2) 0.2997(14) 0.116(12) Uiso d . 1 . .
    O O17 0.16842(13) 0.82370(8) 0.38183(6) 0.0436(3) Uani d . 1 . .
    C C18 0.0830(3) 0.85680(15) 0.33432(11) 0.0723(7) Uani d . 1 . .
    H H18A 0.0951 0.9269 0.3274 0.108 Uiso calc R 1 . .
    H H18B -0.0039 0.8447 0.3469 0.108 Uiso calc R 1 . .
    H H18C 0.1004 0.821 0.2967 0.108 Uiso calc R 1 . .
    O O19 0.30929(14) 0.77608(8) 0.47554(6) 0.0524(4) Uani d . 1 . .
    C C20 0.4380(2) 0.76199(16) 0.49453(12) 0.0715(7) Uani d . 1 . .
    H H20A 0.4698 0.8224 0.5128 0.107 Uiso calc R 1 . .
    H H20B 0.4896 0.745 0.4592 0.107 Uiso calc R 1 . .
    H H20C 0.4419 0.709 0.5244 0.107 Uiso calc R 1 . .
    O O21 0.32026(16) 0.58220(8) 0.52010(6) 0.0580(4) Uani d . 1 . .
    C C22 0.3337(3) 0.48202(14) 0.54042(11) 0.0732(8) Uani d . 1 . .
    H H22A 0.3862 0.4802 0.577 0.11 Uiso calc R 1 . .
    H H22B 0.3733 0.4432 0.5083 0.11 Uiso calc R 1 . .
    H H22C 0.2507 0.4549 0.5497 0.11 Uiso calc R 1 . .
loop_
    _atom_site_aniso_label
    _atom_site_aniso_U_11
    _atom_site_aniso_U_22
    _atom_site_aniso_U_33
    _atom_site_aniso_U_12
    _atom_site_aniso_U_13
    _atom_site_aniso_U_23
    C1 0.0363(11) 0.0263(9) 0.0430(10) -0.0007(7) 0.0014(9) -0.0003(7)
    C2 0.0353(11) 0.0306(9) 0.0396(9) 0.0020(7) 0.0002(8) 0.0028(7)
    C3 0.0354(10) 0.0234(8) 0.0401(9) 0.0021(7) 0.0037(8) 0.0033(7)
    C4 0.0389(11) 0.0266(8) 0.0409(10) -0.0013(7) -0.0026(8) -0.0033(7)
    C5 0.0446(12) 0.0319(9) 0.0397(10) 0.0024(8) -0.0066(9) 0.0024(7)
    C6 0.0453(12) 0.0249(9) 0.0470(11) 0.0020(7) -0.0027(9) 0.0030(7)
    C7 0.0368(12) 0.0307(10) 0.0462(10) -0.0018(7) -0.0028(9) 0.0046(7)
    O8 0.0433(9) 0.0392(7) 0.0847(11) -0.0009(6) -0.0179(8) 0.0071(6)
    N9 0.0376(10) 0.0280(8) 0.0648(11) -0.0005(7) -0.0098(9) -0.0062(6)
    C10 0.0405(12) 0.0289(9) 0.0434(10) -0.0031(7) -0.0049(9) -0.0007(7)
    C11 0.0345(11) 0.0392(10) 0.0484(11) -0.0028(8) -0.0007(9) -0.0019(8)
    C12 0.0455(12) 0.0350(10) 0.0458(11) -0.0004(8) 0.0019(9) -0.0071(8)
    C13 0.0486(13) 0.0320(10) 0.0445(10) -0.0083(8) 0.0010(10) -0.0025(7)
    C14 0.0375(12) 0.0407(11) 0.0626(13) -0.0059(8) 0.0056(10) -0.0013(9)
    C15 0.0431(12) 0.0328(10) 0.0653(13) -0.0001(8) 0.0035(11) -0.0067(8)
    O16 0.0579(11) 0.0425(8) 0.0784(11) -0.0177(7) 0.0125(9) -0.0186(7)
    O17 0.0488(9) 0.0251(6) 0.0571(8) -0.0018(5) -0.0083(7) 0.0092(5)
    C18 0.0845(19) 0.0405(12) 0.0918(17) -0.0007(11) -0.0379(15) 0.0227(11)
    O19 0.0577(10) 0.0328(7) 0.0666(9) -0.0043(6) -0.0216(7) -0.0053(6)
    C20 0.0641(17) 0.0598(14) 0.0906(17) -0.0157(11) -0.0370(15) 0.0139(12)
    O21 0.0823(12) 0.0352(7) 0.0564(8) -0.0025(7) -0.0279(8) 0.0102(6)
    C22 0.105(2) 0.0445(13) 0.0700(15) 0.0016(12) -0.0323(16) 0.0168(10)
_geom_special_details
;
All s.u.'s (except the s.u. in the dihedral angle between two l.s. planes) are
estimated using the full covariance matrix. The cell s.u.'s are taken into
account individually in the estimation of s.u.'s in distances, angles and
torsion angles; correlations between s.u.'s in cell parameters are only used
when they are defined by crystal symmetry. An approximate (isotropic)
treatment of cell s.u.'s is used for estimating s.u.'s involving l.s. planes.
;
loop_
    _geom_bond_atom_site_label_1
    _geom_bond_atom_site_label_2
    _geom_bond_site_symmetry_2
    _geom_bond_distance
    _geom_bond_publ_flag
    C1 C6 . 1.384(2) ?
    C1 C2 . 1.389(2) ?
    C1 C7 . 1.496(2) ?
    C2 C3 . 1.385(2) ?
    C2 H2 . 0.93 ?
    C3 O17 . 1.3766(17) ?
    C3 C4 . 1.391(2) ?
    C4 O19 . 1.3670(19) ?
    C4 C5 . 1.400(2) ?
    C5 O21 . 1.364(2) ?
    C5 C6 . 1.386(2) ?
    C6 H6 . 0.93 ?
    C7 O8 . 1.225(2) ?
    C7 N9 . 1.342(2) ?
    N9 C10 . 1.432(2) ?
    N9 H9 . 0.87(2) ?
    C10 C15 . 1.381(3) ?
    C10 C11 . 1.387(2) ?
    C11 C12 . 1.387(2) ?
    C11 H11 . 0.93 ?
    C12 C13 . 1.371(3) ?
    C12 H12 . 0.93 ?
    C13 O16 . 1.371(2) ?
    C13 C14 . 1.382(3) ?
    C14 C15 . 1.386(2) ?
    C14 H14 . 0.93 ?
    C15 H15 . 0.93 ?
    O16 H16 . 0.88(4) ?
    O17 C18 . 1.428(2) ?
    C18 H18A . 0.96 ?
    C18 H18B . 0.96 ?
    C18 H18C . 0.96 ?
    O19 C20 . 1.416(3) ?
    C20 H20A . 0.96 ?
    C20 H20B . 0.96 ?
    C20 H20C . 0.96 ?
    O21 C22 . 1.420(2) ?
    C22 H22A . 0.96 ?
    C22 H22B . 0.96 ?
    C22 H22C . 0.96 ?
loop_
    _geom_angle_atom_site_label_1
    _geom_angle_atom_site_label_2
    _geom_angle_atom_site_label_3
    _geom_angle_site_symmetry_1
    _geom_angle_site_symmetry_3
    _geom_angle
    _geom_angle_publ_flag
    C6 C1 C2 . . 120.41(15) ?
    C6 C1 C7 . . 121.60(15) ?
    C2 C1 C7 . . 117.88(16) ?
    C3 C2 C1 . . 119.24(16) ?
    C3 C2 H2 . . 120.4 ?
    C1 C2 H2 . . 120.4 ?
    O17 C3 C2 . . 124.22(15) ?
    O17 C3 C4 . . 114.81(14) ?
    C2 C3 C4 . . 120.97(14) ?
    O19 C4 C3 . . 116.41(14) ?
    O19 C4 C5 . . 124.17(16) ?
    C3 C4 C5 . . 119.28(15) ?
    O21 C5 C6 . . 124.09(14) ?
    O21 C5 C4 . . 116.28(15) ?
    C6 C5 C4 . . 119.60(16) ?
    C1 C6 C5 . . 120.43(15) ?
    C1 C6 H6 . . 119.8 ?
    C5 C6 H6 . . 119.8 ?
    O8 C7 N9 . . 123.53(17) ?
    O8 C7 C1 . . 121.22(15) ?
    N9 C7 C1 . . 115.25(17) ?
    C7 N9 C10 . . 126.95(18) ?
    C7 N9 H9 . . 115.8(13) ?
    C10 N9 H9 . . 116.8(13) ?
    C15 C10 C11 . . 119.46(16) ?
    C15 C10 N9 . . 122.81(16) ?
    C11 C10 N9 . . 117.50(17) ?
    C12 C11 C10 . . 119.92(18) ?
    C12 C11 H11 . . 120 ?
    C10 C11 H11 . . 120 ?
    C13 C12 C11 . . 120.43(17) ?
    C13 C12 H12 . . 119.8 ?
    C11 C12 H12 . . 119.8 ?
    O16 C13 C12 . . 117.10(17) ?
    O16 C13 C14 . . 123.00(19) ?
    C12 C13 C14 . . 119.90(16) ?
    C13 C14 C15 . . 119.97(19) ?
    C13 C14 H14 . . 120 ?
    C15 C14 H14 . . 120 ?
    C10 C15 C14 . . 120.31(17) ?
    C10 C15 H15 . . 119.8 ?
    C14 C15 H15 . . 119.8 ?
    C13 O16 H16 . . 110.2(18) ?
    C3 O17 C18 . . 118.15(14) ?
    O17 C18 H18A . . 109.5 ?
    O17 C18 H18B . . 109.5 ?
    H18A C18 H18B . . 109.5 ?
    O17 C18 H18C . . 109.5 ?
    H18A C18 H18C . . 109.5 ?
    H18B C18 H18C . . 109.5 ?
    C4 O19 C20 . . 119.47(15) ?
    O19 C20 H20A . . 109.5 ?
    O19 C20 H20B . . 109.5 ?
    H20A C20 H20B . . 109.5 ?
    O19 C20 H20C . . 109.5 ?
    H20A C20 H20C . . 109.5 ?
    H20B C20 H20C . . 109.5 ?
    C5 O21 C22 . . 118.36(14) ?
    O21 C22 H22A . . 109.5 ?
    O21 C22 H22B . . 109.5 ?
    H22A C22 H22B . . 109.5 ?
    O21 C22 H22C . . 109.5 ?
    H22A C22 H22C . . 109.5 ?
    H22B C22 H22C . . 109.5 ?
loop_
    _geom_hbond_atom_site_label_D
    _geom_hbond_atom_site_label_H
    _geom_hbond_atom_site_label_A
    _geom_hbond_site_symmetry_A
    _geom_hbond_distance_DH
    _geom_hbond_distance_HA
    _geom_hbond_distance_DA
    _geom_hbond_angle_DHA
    N9 H9 O17 6_655 0.87(2) 2.18(2) 3.029(2) 165.8(17)
    O16 H16 O8 6 0.88(4) 1.84(4) 2.710(2) 172(3)
