# Supplementary material for: N-(4-Hy­droxy­phen­yl)-3,4,5-trimeth­oxy­benzamide
Source: Acta Crystallogr Sect E Struct Rep Online. 2011 Oct 8;67(Pt 11):o2865. doi: 10.1107/S1600536811040554 (PMC3247600; doi:10.1107/S1600536811040554)
Supplement: Supplementary file 2 [file e-67-o2865-Isup2.hkl]

#
# h,k,l, Fc-squared, Fo-squared, sigma(Fo-squared) and status flag
#
data_I
_shelx_title ' [C16 H17 N O5] in Pbca'
_shelx_refln_list_code          4
_shelx_F_calc_maximum      295.81
_exptl_crystal_F_000      1280.00
_reflns_d_resolution_high  0.7696
 
loop_
 _symmetry_equiv_pos_as_xyz
 'x, y, z'
 'x+1/2, -y+1/2, -z'
 '-x, y+1/2, -z+1/2'
 '-x+1/2, -y, z+1/2'
 '-x, -y, -z'
 '-x-1/2, y-1/2, z'
 'x, -y-1/2, z-1/2'
 'x-1/2, y, -z-1/2'
 
_cell_length_a    10.4280
_cell_length_b    13.4075
_cell_length_c    21.5565
_cell_angle_alpha  90.000
_cell_angle_beta   90.000
_cell_angle_gamma  90.000
 
_shelx_F_squared_multiplier     1.000
 
loop_
 _refln_index_h
 _refln_index_k
 _refln_index_l
 _refln_F_squared_calc
 _refln_F_squared_meas
 _refln_F_squared_sigma
 _refln_observed_status
   2   0   0      397.73      472.73     19.66 o
   4   0   0     3240.41     3102.22     67.64 o
   6   0   0     2520.65     1830.76   1452.00 o
   8   0   0     1271.96     1194.01     64.50 o
  10   0   0      108.50       55.85     25.17 o
  12   0   0     1335.09     1552.68     95.96 o
   2   1   0    12881.26    11549.89    683.92 o
   4   1   0     6133.85     6695.12     74.75 o
   6   1   0     4244.11     4015.66    949.28 o
   8   1   0       11.09        1.46      9.63 o
  10   1   0       24.84       10.62     13.35 o
  12   1   0      129.74       90.72     25.01 o
   0   2   0     4472.73     3949.56     80.49 o
   2   2   0       50.87       36.54      5.46 o
   4   2   0     2261.47     2540.83     58.64 o
   6   2   0       64.61       93.24     31.44 o
   8   2   0      137.48      102.44     18.88 o
  10   2   0      326.49      361.02     39.33 o
  12   2   0       36.01       25.59     19.66 o
   2   3   0     2869.32     2886.37     90.55 o
   4   3   0     1754.42     1687.92     67.68 o
   6   3   0       37.45       36.20      9.33 o
   8   3   0      969.25     1011.16     43.08 o
  10   3   0       99.25      111.86     22.78 o
  12   3   0       10.66       13.76     16.69 o
   0   4   0    16203.30    15532.08    309.26 o
   2   4   0     2059.06     2110.15     55.01 o
   4   4   0      883.23     1001.58     26.56 o
   6   4   0     2215.46     2380.20     85.85 o
   8   4   0      701.13      758.24     39.18 o
  10   4   0        4.79       -4.20     12.43 o
  12   4   0       72.84       84.16     33.82 o
   2   5   0     1730.36     1796.47     34.76 o
   4   5   0     1355.83     1456.27     35.52 o
   6   5   0      457.25      451.83     22.97 o
   8   5   0      204.87      225.26     26.97 o
  10   5   0       14.04        7.85     14.54 o
  12   5   0        0.33       -2.36     20.45 o
   0   6   0     2741.99     2968.38    104.45 o
   2   6   0      652.50      707.85     15.60 o
   4   6   0      235.40      163.23     16.01 o
   6   6   0      390.90      397.34     22.93 o
   8   6   0      114.54      144.26     24.07 o
  10   6   0      440.59      535.55     40.09 o
  12   6   0      197.41      268.22     51.91 o
   2   7   0    14751.24    15771.31    366.45 o
   4   7   0     1566.54     1458.86     29.28 o
   6   7   0     1945.65     1962.81     60.33 o
   8   7   0      164.61      200.31     27.24 o
  10   7   0      881.29      829.83     66.86 o
  12   7   0        6.23       30.68     29.10 o
   0   8   0     1443.76     1304.13     46.53 o
   2   8   0     4530.79     4526.79     82.75 o
   4   8   0      286.24      305.90     17.30 o
   6   8   0      382.10      414.49     24.39 o
   8   8   0        0.43        0.00     15.73 o
  10   8   0       39.76       40.11     25.17 o
  12   8   0        1.14       13.37     26.74 o
   2   9   0     1104.43      928.01     21.82 o
   4   9   0      806.31      800.75     24.19 o
   6   9   0      275.47      255.11     28.05 o
   8   9   0        6.21       14.05     13.62 o
  10   9   0      290.84      306.76     52.70 o
   0  10   0     2118.29     1921.72    123.88 o
   2  10   0      837.17      807.38     26.80 o
   4  10   0      695.10      696.59     41.64 o
   6  10   0       13.05       13.62     11.31 o
   8  10   0      185.18      158.41     25.86 o
  10  10   0      100.06       89.58     23.04 o
   2  11   0      224.37      255.34     22.77 o
   4  11   0     2658.58     2521.03     72.14 o
   6  11   0       10.33        4.15     10.75 o
   8  11   0      297.29      359.35     37.62 o
  10  11   0        8.50        1.37     14.93 o
   0  12   0      742.48      544.30     52.70 o
   2  12   0       15.19        8.74     10.21 o
   4  12   0      126.12      126.34     21.96 o
   6  12   0       62.57       47.38     17.46 o
   8  12   0      105.09      114.79     24.19 o
   2  13   0       12.94        7.93     14.73 o
   4  13   0      861.18      844.56     45.27 o
   6  13   0       64.79       52.78     18.63 o
   8  13   0       91.67      119.27     25.30 o
   0  14   0       79.49       47.98     26.74 o
   2  14   0      237.85      235.04     32.50 o
   4  14   0       47.93       36.29     15.87 o
   6  14   0       51.96       71.88     21.36 o
   8  14   0       64.84       44.14     20.85 o
   2  15   0        1.69       10.23     21.24 o
   4  15   0       61.65       68.58     21.36 o
   6  15   0       17.22        4.17     15.84 o
   0  16   0      246.75      361.82     61.35 o
   2  16   0      229.88      249.34     50.34 o
   4  16   0        9.59        5.51     22.81 o
   2  17   0       11.72       14.16     28.32 o
   1   1   1     3265.64     3133.09     81.41 o
   2   1   1     5520.51     5127.44     42.73 o
   3   1   1     4858.73     4687.86     36.55 o
   4   1   1     2746.06     2502.49    287.68 o
   5   1   1     1080.91     1058.29    136.49 o
   6   1   1      140.72      126.28     17.03 o
   7   1   1      326.57      314.42     57.09 o
   8   1   1      249.27      268.10     19.44 o
   9   1   1      171.06      201.38     18.47 o
  10   1   1        3.46        6.12      9.22 o
  11   1   1       58.87       79.12     15.42 o
  12   1   1       22.75        9.87     11.97 o
  13   1   1        8.84        4.82     12.48 o
   0   2   1     2909.21     2735.97     35.97 o
   1   2   1     1946.77     1822.38     23.28 o
   2   2   1     1010.19      916.73     13.81 o
   3   2   1     2487.62     2364.00     70.75 o
   4   2   1        1.18        1.67      3.00 o
   5   2   1      302.43      290.42     27.56 o
   6   2   1       60.58       58.48      7.44 o
   7   2   1      823.20      920.89     24.15 o
   8   2   1      214.50      228.42     18.13 o
   9   2   1       85.60       79.62     12.97 o
  10   2   1      234.20      229.49     21.03 o
  11   2   1       21.28       22.13     11.86 o
  12   2   1        9.53        9.72     12.04 o
  13   2   1      139.46      131.51     23.61 o
   1   3   1      230.10      225.98      5.17 o
   2   3   1      998.66      979.05     15.30 o
   3   3   1       60.21       61.90      5.60 o
   4   3   1     2567.71     2651.65     32.06 o
   5   3   1       18.66       20.37      4.54 o
   6   3   1      103.14      121.81     13.19 o
   7   3   1       11.68       16.55      6.89 o
   8   3   1     1495.24     1518.24     37.00 o
   9   3   1        4.92       -1.71      8.38 o
  10   3   1        0.31       -1.09      9.07 o
  11   3   1      126.60      134.52     18.47 o
  12   3   1        0.20      -10.95     11.43 o
  13   3   1        6.63       18.45     15.71 o
   0   4   1     3313.83     3180.46     38.42 o
   1   4   1     3921.50     3902.90     27.69 o
   2   4   1      142.06      136.74      5.43 o
   3   4   1      595.18      567.94     12.43 o
   4   4   1     1592.49     1606.99     22.89 o
   5   4   1      960.11     1103.53     19.70 o
   6   4   1      693.85      691.78     18.79 o
   7   4   1      621.66      605.36     21.08 o
   8   4   1       85.67       99.37     13.53 o
   9   4   1      651.40      682.73     28.27 o
  10   4   1        3.07        8.03      9.57 o
  11   4   1       12.90       11.68     11.07 o
  12   4   1       19.26       21.94     14.91 o
  13   4   1        5.11        0.39     17.69 o
   1   5   1     3380.25     3326.74     24.32 o
   2   5   1     2915.59     2820.21     37.01 o
   3   5   1      594.10      766.05     13.16 o
   4   5   1     4356.49     4627.04     64.16 o
   5   5   1      570.71      564.30     15.24 o
   6   5   1      362.70      389.09     15.47 o
   7   5   1       84.46       77.89     11.94 o
   8   5   1      108.90      102.24     14.40 o
   9   5   1      172.88      162.51     18.00 o
  10   5   1        6.87       14.52     10.54 o
  11   5   1      108.56      130.20     21.38 o
  12   5   1       73.58       55.19     21.11 o
   0   6   1     1521.98     1587.50     22.60 o
   1   6   1       16.03        9.83      2.40 o
   2   6   1     2281.14     2380.77     26.97 o
   3   6   1     1517.72     1624.88     27.31 o
   4   6   1      493.99      492.91     12.36 o
   5   6   1       31.51       49.90      7.41 o
   6   6   1      834.87      816.57     21.85 o
   7   6   1      152.51      159.48     16.03 o
   8   6   1     2634.70     2599.90     50.90 o
   9   6   1      143.49      164.52     18.74 o
  10   6   1      126.66      134.08     20.34 o
  11   6   1       77.34       87.95     18.78 o
  12   6   1        2.57        2.47     16.34 o
   1   7   1      184.87      179.59      6.32 o
   2   7   1        4.03       23.07      3.45 o
   3   7   1      547.94      596.53     11.45 o
   4   7   1       70.64       98.75      7.22 o
   5   7   1      161.50      142.02      9.71 o
   6   7   1       33.90       34.98      8.72 o
   7   7   1      156.54      126.35     14.96 o
   8   7   1      356.31      384.00     26.64 o
   9   7   1        0.76        1.93     10.38 o
  10   7   1       64.96       64.84     20.00 o
  11   7   1       10.94       10.47     16.10 o
  12   7   1       72.79       87.20     25.01 o
   0   8   1      819.29      811.42     17.43 o
   1   8   1     1627.59     1679.59     22.82 o
   2   8   1        1.77        5.68      2.91 o
   3   8   1      391.46      371.00      9.93 o
   4   8   1      194.77      199.77     11.33 o
   5   8   1       72.55       63.35      7.71 o
   6   8   1      171.35      165.18     12.41 o
   7   8   1        0.22        9.44      8.14 o
   8   8   1        5.22       -0.71      9.97 o
   9   8   1      606.46      656.16     41.41 o
  10   8   1       50.15       45.46     18.52 o
  11   8   1      119.49      168.73     30.13 o
  12   8   1        2.94       20.09     18.07 o
   1   9   1      953.93      920.37     15.02 o
   2   9   1        7.37        5.64      3.48 o
   3   9   1      760.25      767.60     16.80 o
   4   9   1      836.82      848.22     19.43 o
   5   9   1      709.86      644.29     20.69 o
   6   9   1       41.21       33.84      8.93 o
   7   9   1        4.65        6.81      7.86 o
   8   9   1      391.93      390.57     22.80 o
   9   9   1      208.85      224.25     20.98 o
  10   9   1        2.09       11.12     15.45 o
  11   9   1        0.28        4.72     16.13 o
   0  10   1     1415.48     1434.74     40.25 o
   1  10   1      269.57      281.46     14.62 o
   2  10   1      372.70      367.25     14.59 o
   3  10   1       76.92       79.33      8.94 o
   4  10   1      305.74      306.50     16.03 o
   5  10   1      285.70      242.00     17.56 o
   6  10   1      394.19      394.30     21.53 o
   7  10   1        8.78       16.82      9.13 o
   8  10   1       56.60       45.84     12.35 o
   9  10   1       47.88       50.11     13.06 o
  10  10   1       15.04       30.99     12.42 o
  11  10   1       59.93       59.59     15.72 o
   1  11   1      406.43      460.25     23.19 o
   2  11   1      350.57      363.00     16.91 o
   3  11   1     2890.35     2857.72     65.29 o
   4  11   1      154.59      140.91     14.07 o
   5  11   1      382.54      371.63     21.27 o
   6  11   1       51.72       51.98     11.81 o
   7  11   1        2.05       -4.30      7.93 o
   8  11   1        4.57       -2.84      8.38 o
   9  11   1      192.53      222.44     22.32 o
  10  11   1       41.93       33.44     12.94 o
   0  12   1      113.96       98.33     20.58 o
   1  12   1       12.31       14.35      9.53 o
   2  12   1     1192.12     1182.17     28.96 o
   3  12   1      930.51      836.83     25.26 o
   4  12   1      205.53      200.44     17.04 o
   5  12   1      292.98      290.56     22.39 o
   6  12   1        4.75        1.63      8.05 o
   7  12   1       58.80       51.50     12.63 o
   8  12   1        0.35        3.11     10.15 o
   9  12   1       18.25       18.56     11.80 o
   1  13   1        6.05        4.64      9.10 o
   2  13   1      627.99      649.41     29.54 o
   3  13   1      187.78      157.69     16.08 o
   4  13   1       87.81      106.84     15.32 o
   5  13   1       28.66       25.43     10.89 o
   6  13   1       17.97       10.03      9.33 o
   7  13   1        1.38        7.97      9.88 o
   8  13   1       25.67       50.36     14.25 o
   9  13   1        2.03        2.55     10.94 o
   0  14   1        1.55       14.17     14.73 o
   1  14   1        0.54        4.56      9.61 o
   2  14   1       29.06       13.34     12.54 o
   3  14   1        0.12        3.08      8.09 o
   4  14   1       13.53       25.33     10.71 o
   5  14   1       56.52       36.55     12.37 o
   6  14   1        3.97        6.58      9.82 o
   7  14   1       34.29       26.77     12.87 o
   8  14   1      103.65       94.44     20.23 o
   1  15   1       21.50       22.82     13.74 o
   2  15   1       56.13       82.05     18.57 o
   3  15   1       80.43       80.11     22.48 o
   4  15   1        7.11       10.67     10.71 o
   5  15   1       54.71       48.69     13.93 o
   6  15   1        4.88        4.07     12.77 o
   0  16   1        0.00       -7.87     22.02 o
   1  16   1       69.80       74.16     23.96 o
   2  16   1       74.88       90.56     35.79 o
   3  16   1       12.92       17.30     17.80 o
   4  16   1        0.60       -1.61     12.61 o
   5  16   1        0.24       -1.27     12.73 o
   1  17   1        4.89       15.73     25.17 o
   2  17   1        2.26       14.16     25.96 o
   1   0   2     9884.81     7828.97   4690.70 o
   2   0   2    43494.63    40724.45    563.18 o
   3   0   2     5326.16     4901.61     96.35 o
   4   0   2     1329.71     1039.54    387.92 o
   5   0   2     3261.14     2819.33   1038.15 o
   6   0   2        7.04        2.88      5.98 o
   7   0   2      498.38      365.38    148.59 o
   8   0   2      289.05      273.83     27.49 o
   9   0   2       28.79       20.53     13.55 o
  10   0   2      293.44      330.86     32.20 o
  11   0   2      596.29      546.68     40.03 o
  12   0   2       32.01       20.38     18.02 o
  13   0   2      201.43      269.01     51.91 o
   1   1   2     2461.70     2333.14     31.22 o
   2   1   2     9661.07     8667.84    878.28 o
   3   1   2     4360.03     4074.53    459.78 o
   4   1   2     1576.42     1560.59    179.51 o
   5   1   2      963.82     1015.85    126.52 o
   6   1   2      223.94      177.97     26.96 o
   7   1   2       86.04       65.91     23.24 o
   8   1   2       14.52       15.95      8.19 o
   9   1   2       91.88       87.51     13.36 o
  10   1   2        2.06        2.32      8.56 o
  11   1   2      172.86      231.02     22.40 o
  12   1   2       91.14       82.15     16.34 o
  13   1   2       30.99       28.32     20.58 o
   0   2   2      410.08      366.12      9.56 o
   1   2   2     7664.97     7441.51    103.52 o
   2   2   2        0.00        6.94      3.01 o
   3   2   2      405.70      362.18     32.24 o
   4   2   2      161.33      139.80     16.07 o
   5   2   2       96.64       85.15     11.14 o
   6   2   2      258.21      258.76     31.75 o
   7   2   2        6.02        6.37      5.97 o
   8   2   2       66.17       57.33     11.18 o
   9   2   2      243.96      215.92     19.12 o
  10   2   2        0.03       -4.85      8.82 o
  11   2   2      517.60      532.48     28.26 o
  12   2   2       13.10        8.29     13.32 o
  13   2   2       15.84       28.62     16.72 o
   1   3   2      858.70      894.36     11.94 o
   2   3   2       18.04       29.26      4.03 o
   3   3   2      232.26      244.09      8.31 o
   4   3   2      494.30      513.56     12.42 o
   5   3   2      338.60      367.32     11.82 o
   6   3   2      423.29      434.62     41.13 o
   7   3   2      192.17      223.60     15.06 o
   8   3   2        9.42       11.86      8.14 o
   9   3   2      165.29      169.21     17.50 o
  10   3   2        7.29        9.28      9.72 o
  11   3   2       51.48       66.08     16.69 o
  12   3   2       10.80       -0.29     12.77 o
  13   3   2        4.02       11.57     14.94 o
   0   4   2     4718.65     4357.96     60.76 o
   1   4   2     2178.89     2251.63     32.27 o
   2   4   2      942.86      960.78     11.73 o
   3   4   2     5702.55     6009.34     58.72 o
   4   4   2       19.21       29.49      4.95 o
   5   4   2      665.40      758.20     16.77 o
   6   4   2      273.44      293.84     13.19 o
   7   4   2      493.74      578.06     20.84 o
   8   4   2       19.16       21.20      9.26 o
   9   4   2      120.92      134.13     16.43 o
  10   4   2       55.80       50.27     12.90 o
  11   4   2       26.10       33.23     14.48 o
  12   4   2       12.82       21.80     14.40 o
  13   4   2        2.23       -4.37     14.49 o
   1   5   2     1263.48     1059.26     12.33 o
   2   5   2       39.92       38.12      3.64 o
   3   5   2       13.15       15.88      3.57 o
   4   5   2     1280.87     1332.22     21.08 o
   5   5   2       11.88       17.00      5.11 o
   6   5   2      543.25      564.93     19.47 o
   7   5   2        0.78        5.88      6.89 o
   8   5   2       54.31       62.22     12.34 o
   9   5   2       24.91       34.60     11.21 o
  10   5   2       10.39        5.99     10.59 o
  11   5   2        0.10       -2.68     11.54 o
  12   5   2        2.04        0.42     12.88 o
   0   6   2    10626.03    10495.58    202.09 o
   1   6   2      119.21      137.42      5.25 o
   2   6   2      308.26      308.02      7.75 o
   3   6   2      170.22      168.52      7.37 o
   4   6   2       80.54       79.83      6.95 o
   5   6   2      320.41      302.98     13.44 o
   6   6   2       50.09       51.01      8.98 o
   7   6   2       21.47       20.40      7.96 o
   8   6   2       55.09       60.71     12.50 o
   9   6   2       55.85       52.44     14.48 o
  10   6   2       66.36       56.24     16.04 o
  11   6   2        6.94        1.67     12.38 o
  12   6   2       46.37       49.76     21.54 o
   1   7   2     2190.27     2214.08     27.22 o
   2   7   2      546.50      610.67     11.11 o
   3   7   2      433.76      449.46     10.17 o
   4   7   2       67.53       62.50      5.79 o
   5   7   2     1438.11     1500.86     24.15 o
   6   7   2       43.21       42.32      9.06 o
   7   7   2      265.75      310.52     24.14 o
   8   7   2        6.21       17.40     11.20 o
   9   7   2      110.10      100.58     18.13 o
  10   7   2        3.39        7.50     12.04 o
  11   7   2        9.54       10.64     15.79 o
  12   7   2        2.72       -4.72     15.57 o
   0   8   2     1120.76     1136.96     20.56 o
   1   8   2      375.10      419.40      9.50 o
   2   8   2      106.99       97.98      5.88 o
   3   8   2       95.34      119.06      6.94 o
   4   8   2      120.43      109.47      8.28 o
   5   8   2      606.53      551.62     18.27 o
   6   8   2       98.42       77.41      9.88 o
   7   8   2      854.88      902.45     31.33 o
   8   8   2      194.30      180.51     21.65 o
   9   8   2        3.60        6.63     11.58 o
  10   8   2        0.01        6.64     14.43 o
  11   8   2        6.10       12.64     16.57 o
   1   9   2        3.64        3.17      3.17 o
   2   9   2       81.62       57.13      5.94 o
   3   9   2        0.12        5.64      4.09 o
   4   9   2      388.62      380.69     13.88 o
   5   9   2      333.83      318.00     14.73 o
   6   9   2       62.12       56.78      9.52 o
   7   9   2      221.96      206.30     17.26 o
   8   9   2       36.94       49.02     12.18 o
   9   9   2       10.75        9.00     11.76 o
  10   9   2        2.79        4.07     12.04 o
  11   9   2       49.09       47.27     21.15 o
   0  10   2       81.84       54.12     11.46 o
   1  10   2      647.98      678.73     20.35 o
   2  10   2      944.29      866.75     19.63 o
   3  10   2     1953.40     2035.73     29.82 o
   4  10   2      411.71      427.92     16.06 o
   5  10   2      128.13      132.27     13.60 o
   6  10   2       21.87       22.02      8.95 o
   7  10   2       93.02      104.48     15.02 o
   8  10   2       92.58       86.09     14.55 o
   9  10   2      321.45      327.96     26.03 o
  10  10   2       50.33       48.11     13.77 o
  11  10   2      111.13       80.41     16.79 o
   1  11   2     3280.20     3346.75     55.67 o
   2  11   2       13.40       21.71      7.46 o
   3  11   2        1.52       -5.68      5.68 o
   4  11   2       32.80       39.64      9.39 o
   5  11   2        1.26       -0.02      6.57 o
   6  11   2       95.07       78.94     13.53 o
   7  11   2       13.10       19.12      9.50 o
   8  11   2        0.48        2.34      8.87 o
   9  11   2       32.49       21.43     11.73 o
  10  11   2       28.97       25.47     12.89 o
   0  12   2      585.30      553.51     37.36 o
   1  12   2        6.16        4.27      8.69 o
   2  12   2       47.49       56.46      9.65 o
   3  12   2       38.44       39.23      9.41 o
   4  12   2        1.24       -0.22      7.21 o
   5  12   2      271.54      281.28     21.59 o
   6  12   2      231.19      227.47     21.15 o
   7  12   2       14.14       14.01      9.91 o
   8  12   2        0.25        5.61      9.73 o
   9  12   2       50.24       38.06     13.40 o
   1  13   2        1.65       -5.76      8.19 o
   2  13   2       43.85       36.66     11.02 o
   3  13   2      140.25      156.74     15.79 o
   4  13   2       50.54       55.08     11.62 o
   5  13   2       99.55       83.29     14.25 o
   6  13   2        3.14       -3.62      8.31 o
   7  13   2       47.67       51.24     13.32 o
   8  13   2        1.63        3.69      9.68 o
   0  14   2       27.70       27.62     18.09 o
   1  14   2       75.43       44.85     19.65 o
   2  14   2      166.97      181.07     23.37 o
   3  14   2        2.45        4.96      8.33 o
   4  14   2       30.20       29.03     11.08 o
   5  14   2       14.67       27.13     11.34 o
   6  14   2       52.58       56.78     16.44 o
   7  14   2       32.36       19.04     13.88 o
   8  14   2       47.17       53.32     17.66 o
   1  15   2        1.26        0.84     11.68 o
   2  15   2        2.86       -0.46     11.39 o
   3  15   2        0.07       -2.87     11.79 o
   4  15   2       40.39       38.36     14.82 o
   5  15   2       68.38       67.44     17.84 o
   6  15   2        2.00        8.17     13.07 o
   0  16   2      213.74      254.06     51.13 o
   1  16   2       68.97       80.55     23.52 o
   2  16   2       81.56       66.76     23.34 o
   3  16   2       10.93       18.09     24.38 o
   4  16   2        0.70        3.18     12.56 o
   5  16   2        0.78       -1.54     13.03 o
   1  17   2       47.34       73.92     25.30 o
   2  17   2        1.41       14.94     25.17 o
   1   1   3     7931.97     6073.49    933.32 o
   2   1   3     4791.54     4041.29    444.35 o
   3   1   3     1041.49      925.14    103.67 o
   4   1   3      501.72      510.56     64.70 o
   5   1   3      996.23      904.54    114.44 o
   6   1   3      270.20      210.95     61.89 o
   7   1   3      133.87       88.90     28.31 o
   8   1   3       65.96       61.43     10.80 o
   9   1   3       72.25       76.48     13.04 o
  10   1   3       17.57       10.76      9.82 o
  11   1   3       57.12       49.79     16.96 o
  12   1   3       30.23       35.08     15.59 o
  13   1   3       20.73       13.70     18.48 o
   0   2   3     3050.40     3111.56     70.62 o
   1   2   3    18259.55    17509.06    102.00 o
   2   2   3     1596.04     1598.02     15.55 o
   3   2   3      480.68      490.53     11.40 o
   4   2   3       14.54        9.52      3.48 o
   5   2   3        8.51        8.00      3.97 o
   6   2   3     2997.92     2951.50    284.28 o
   7   2   3       91.19       80.78     10.13 o
   8   2   3      195.36      193.98     16.88 o
   9   2   3        1.27        6.46      8.59 o
  10   2   3        0.02        1.56      9.34 o
  11   2   3       83.04       71.69     17.01 o
  12   2   3       49.77       42.36     15.96 o
  13   2   3        1.67        1.66     16.90 o
   1   3   3     9332.39     8886.01     78.72 o
   2   3   3      572.66      542.30      9.76 o
   3   3   3      518.91      554.64     12.39 o
   4   3   3     1025.09      985.85     18.06 o
   5   3   3        0.75        1.72      3.98 o
   6   3   3       89.03       63.93     10.35 o
   7   3   3      292.15      294.86     16.34 o
   8   3   3       95.64       97.44     13.19 o
   9   3   3      134.85      129.85     16.08 o
  10   3   3        1.31       -7.38      8.56 o
  11   3   3      152.95      122.74     20.77 o
  12   3   3       19.08       14.95     14.16 o
  13   3   3        2.57       17.77     18.81 o
   0   4   3      754.76      730.98     11.75 o
   1   4   3     2347.40     2239.62     26.56 o
   2   4   3       19.13       25.42      3.06 o
   3   4   3     1195.48     1299.71     19.61 o
   4   4   3      569.99      613.74     13.97 o
   5   4   3       11.01       18.82      4.99 o
   6   4   3       92.13      115.09     10.05 o
   7   4   3      366.56      385.87     17.63 o
   8   4   3       36.93       46.30     10.96 o
   9   4   3       39.45       34.17     11.23 o
  10   4   3       27.84       13.27     11.65 o
  11   4   3        4.21        2.68     10.93 o
  12   4   3        0.90       -3.64     12.37 o
  13   4   3        0.12       -5.56     16.90 o
   1   5   3      867.28      933.40     12.15 o
   2   5   3       40.74       37.92      3.62 o
   3   5   3     5667.23     5951.34     83.47 o
   4   5   3       19.49       28.73      5.07 o
   5   5   3     1965.23     2055.23     27.68 o
   6   5   3        0.00        2.42      5.66 o
   7   5   3     1968.94     2009.48     38.05 o
   8   5   3        6.21        8.75      8.54 o
   9   5   3     1670.94     1768.33     50.28 o
  10   5   3        0.00        3.32     10.76 o
  11   5   3        9.96        9.04     12.10 o
  12   5   3        0.64       -2.86     12.59 o
   0   6   3     1402.11     1677.04     38.07 o
   1   6   3     1663.07     1720.25     23.08 o
   2   6   3       82.75       97.96      5.28 o
   3   6   3     4023.29     4332.41     60.33 o
   4   6   3        8.19        8.92      3.61 o
   5   6   3      128.87      132.50      9.75 o
   6   6   3       58.29       60.88      9.66 o
   7   6   3       72.06       82.04     11.46 o
   8   6   3      134.98      164.76     19.96 o
   9   6   3       33.69       32.43     12.71 o
  10   6   3        0.95        6.41     11.33 o
  11   6   3       38.34       63.57     17.45 o
  12   6   3       19.87       33.58     15.89 o
   1   7   3       13.45        6.45      2.70 o
   2   7   3      945.58      960.13     13.70 o
   3   7   3       27.44       22.50      3.60 o
   4   7   3      371.03      397.94     10.57 o
   5   7   3      186.00      208.74     12.36 o
   6   7   3        5.51        1.01      6.34 o
   7   7   3     2328.64     2368.22     47.57 o
   8   7   3        1.38       -6.99      9.51 o
   9   7   3       16.66       15.64     11.93 o
  10   7   3       41.09       34.94     14.68 o
  11   7   3       22.04       28.38     14.82 o
  12   7   3        4.84        0.07     15.67 o
   0   8   3       32.46       24.53      5.26 o
   1   8   3      308.03      299.52      8.35 o
   2   8   3      295.70      297.71      8.52 o
   3   8   3      583.02      537.97     11.70 o
   4   8   3      591.38      592.58     14.73 o
   5   8   3      396.24      423.72     15.30 o
   6   8   3      292.08      286.69     16.21 o
   7   8   3      673.10      642.14     26.84 o
   8   8   3      223.10      246.15     24.76 o
   9   8   3        3.52        9.21     11.92 o
  10   8   3       99.40      118.21     20.49 o
  11   8   3        1.14       -1.78     14.73 o
   1   9   3      254.35      303.84     10.05 o
   2   9   3      282.53      319.11     10.34 o
   3   9   3       15.11       26.66      5.33 o
   4   9   3      892.97      856.06     20.82 o
   5   9   3        6.34        0.89      5.32 o
   6   9   3      610.81      568.11     25.50 o
   7   9   3      237.65      249.93     18.82 o
   8   9   3      460.52      482.58     23.63 o
   9   9   3       45.03       34.29     14.06 o
  10   9   3      131.90      148.42     22.50 o
  11   9   3        0.01       -4.56     12.24 o
   0  10   3       27.67       26.39      8.30 o
   1  10   3     1106.80     1105.91     23.65 o
   2  10   3     1038.42     1021.92     25.59 o
   3  10   3      354.23      314.12     13.72 o
   4  10   3      122.14      120.74     10.81 o
   5  10   3      324.38      318.77     18.17 o
   6  10   3      308.57      320.33     18.34 o
   7  10   3      337.97      357.40     22.09 o
   8  10   3      119.78      109.13     15.97 o
   9  10   3       42.38       55.54     13.15 o
  10  10   3       24.58       16.55     11.31 o
   1  11   3     1134.05     1205.81     30.91 o
   2  11   3      661.43      646.54     21.07 o
   3  11   3       88.93       70.08     10.85 o
   4  11   3       30.00       42.83      9.52 o
   5  11   3       19.53       14.94      7.81 o
   6  11   3        2.79        2.02      7.90 o
   7  11   3      142.77      162.56     18.15 o
   8  11   3       16.65       22.83     10.71 o
   9  11   3        0.17       -8.67      8.67 o
  10  11   3       98.12       66.01     15.66 o
   0  12   3       45.22       31.79     16.52 o
   1  12   3     2817.71     2860.94     54.56 o
   2  12   3      127.54      126.25     15.53 o
   3  12   3       91.52       86.66     12.09 o
   4  12   3      401.29      356.74     20.24 o
   5  12   3       43.84       44.73     10.24 o
   6  12   3       19.31       22.25     10.26 o
   7  12   3       47.95       55.73     12.85 o
   8  12   3       15.71        8.74     10.00 o
   9  12   3       25.00       28.45     14.80 o
   1  13   3        0.81        8.99     11.04 o
   2  13   3      294.63      257.50     25.54 o
   3  13   3     1199.49     1079.63     31.82 o
   4  13   3       83.15       84.10     12.94 o
   5  13   3        6.05        0.25      8.48 o
   6  13   3        0.01       -2.08     10.11 o
   7  13   3       31.42       21.60     13.49 o
   8  13   3        3.05       13.00     12.90 o
   0  14   3        0.29       18.09     21.24 o
   1  14   3      145.08      116.95     19.43 o
   2  14   3        2.11       -1.02     10.64 o
   3  14   3       14.97       22.10     11.15 o
   4  14   3       29.85       25.65     11.61 o
   5  14   3        4.42       13.07     11.74 o
   6  14   3       47.74       58.38     17.30 o
   7  14   3        0.33       -1.65     11.71 o
   1  15   3       83.36      120.18     25.27 o
   2  15   3       16.23        9.05     15.57 o
   3  15   3       23.26       22.19     13.52 o
   4  15   3        1.77        0.41     12.15 o
   5  15   3        0.10        6.98     12.54 o
   6  15   3        5.05       -5.89     12.25 o
   0  16   3       22.86       19.66     23.60 o
   1  16   3       56.98       69.62     22.96 o
   2  16   3       69.85       67.85     22.48 o
   3  16   3        0.06      -12.59     21.24 o
   4  16   3        5.57        8.40     15.54 o
   5  16   3        0.24       11.01     16.13 o
   1  17   3       19.09       44.01     21.11 o
   2  17   3       14.48       -9.54     16.57 o
   0   0   4     9718.68    10554.16     59.78 o
   1   0   4    39751.26    30843.82  10555.29 o
   2   0   4    16778.74    15346.27   4331.88 o
   3   0   4     7273.10     5904.83   1773.48 o
   4   0   4     4643.02     3819.84   1371.49 o
   5   0   4     3019.11     2436.06    920.10 o
   6   0   4      160.21      151.28     89.49 o
   7   0   4       68.78       85.26     38.30 o
   8   0   4       41.10       34.84     13.31 o
   9   0   4       21.72       15.50     13.06 o
  10   0   4      189.31      204.45     28.45 o
  11   0   4        0.01      -14.16     14.94 o
  12   0   4       93.96      114.84     34.61 o
  13   0   4      250.72      224.17     47.98 o
   1   1   4    15348.28    14499.13    206.25 o
   2   1   4    35090.73    30326.47   3465.94 o
   3   1   4      409.19      403.82     35.97 o
   4   1   4     2802.77     2422.27    321.62 o
   5   1   4      919.99      765.22    107.09 o
   6   1   4      312.90      200.09     59.05 o
   7   1   4      315.83      263.99     70.63 o
   8   1   4       84.48      111.50     13.57 o
   9   1   4        0.65       10.30      8.74 o
  10   1   4      346.35      364.21     23.54 o
  11   1   4        0.01        3.49     10.85 o
  12   1   4       61.14       53.91     19.74 o
  13   1   4       27.03       20.84     18.35 o
   0   2   4      976.32      953.87     15.50 o
   1   2   4     1007.14      804.35     32.81 o
   2   2   4    12206.71    10930.14    940.32 o
   3   2   4     7192.98     7197.54     75.56 o
   4   2   4     1599.60     1630.43    153.62 o
   5   2   4      202.73      201.56     25.77 o
   6   2   4     4136.57     3902.93    374.84 o
   7   2   4      269.50      250.27     27.07 o
   8   2   4       10.89        9.27      7.75 o
   9   2   4      414.16      399.16     21.98 o
  10   2   4      261.92      282.99     25.66 o
  11   2   4       79.92       64.93     16.38 o
  12   2   4       19.84       27.81     16.90 o
  13   2   4        0.15      -11.42     16.10 o
   1   3   4      138.68      104.98      3.68 o
   2   3   4     5403.88     5077.48     53.65 o
   3   3   4      535.36      469.80     53.38 o
   4   3   4      176.03      184.15     23.19 o
   5   3   4      544.77      613.76     65.35 o
   6   3   4      716.36      789.12     19.44 o
   7   3   4       12.07       15.61      6.62 o
   8   3   4      543.61      660.06     25.44 o
   9   3   4        7.49        6.92      8.92 o
  10   3   4       13.24       -3.54      9.64 o
  11   3   4       36.45       26.99     13.90 o
  12   3   4       51.76       80.37     22.23 o
  13   3   4       40.15       42.61     21.41 o
   0   4   4     1165.19     1082.69     26.16 o
   1   4   4     5539.57     5217.83     59.98 o
   2   4   4        3.65        6.96      2.20 o
   3   4   4      654.91      657.97     12.25 o
   4   4   4      395.89      357.58     38.58 o
   5   4   4      135.01      134.35     19.13 o
   6   4   4      395.72      405.89     15.34 o
   7   4   4      497.30      515.82     19.87 o
   8   4   4     2025.49     1916.10     42.08 o
   9   4   4      368.50      381.06     25.17 o
  10   4   4       87.92       91.19     17.30 o
  11   4   4       11.44        7.42     12.21 o
  12   4   4       30.06       16.00     16.90 o
  13   4   4       77.43      106.48     30.28 o
   1   5   4      697.41      888.53     15.36 o
   2   5   4      258.25      323.95      8.20 o
   3   5   4      750.15      734.72     11.98 o
   4   5   4       27.10       30.13      4.32 o
   5   5   4       86.59       69.05     10.50 o
   6   5   4       20.42       29.56      6.68 o
   7   5   4      127.15      131.09     12.92 o
   8   5   4        5.13        8.60      9.59 o
   9   5   4      186.86      197.33     21.81 o
  10   5   4        0.47       -5.18     10.43 o
  11   5   4       18.80       20.82     13.30 o
  12   5   4       32.56       53.34     19.62 o
   0   6   4    14850.44    15411.90    313.89 o
   1   6   4      693.73      720.73     10.86 o
   2   6   4      137.09      193.21      6.83 o
   3   6   4      109.65      109.92      6.10 o
   4   6   4        6.57        3.58      3.03 o
   5   6   4        0.16       -2.41      4.31 o
   6   6   4        6.20        7.91      6.55 o
   7   6   4      104.71      121.39     14.35 o
   8   6   4      164.00      175.41     19.83 o
   9   6   4      154.24      144.59     19.87 o
  10   6   4      105.25      119.64     19.87 o
  11   6   4       23.33       27.80     14.43 o
  12   6   4       64.93       81.58     23.74 o
   1   7   4       43.48       86.72      5.05 o
   2   7   4       67.20       73.13      5.30 o
   3   7   4      316.41      381.95      9.47 o
   4   7   4      351.25      344.37     10.10 o
   5   7   4     1482.78     1549.36     31.38 o
   6   7   4       37.82       48.41      9.40 o
   7   7   4       36.71       31.50     10.41 o
   8   7   4       62.11       85.32     16.38 o
   9   7   4        8.94        3.48     10.72 o
  10   7   4        2.99        4.56     11.16 o
  11   7   4      125.54      130.59     21.79 o
  12   7   4        0.03       -6.20     15.50 o
   0   8   4      353.19      374.74     14.96 o
   1   8   4       62.64       82.23      5.64 o
   2   8   4      194.00      205.25      8.98 o
   3   8   4      268.14      231.00      9.03 o
   4   8   4       13.76       13.92      4.81 o
   5   8   4      390.54      377.82     14.42 o
   6   8   4      290.58      282.45     16.14 o
   7   8   4      112.53      111.81     13.59 o
   8   8   4       11.38       15.80      9.68 o
   9   8   4        2.05      -10.02     10.02 o
  10   8   4       16.99        7.58     12.67 o
  11   8   4        0.00       -4.68     12.59 o
   1   9   4       13.64        5.20      3.48 o
   2   9   4      757.26      719.79     14.55 o
   3   9   4        3.70        4.25      4.58 o
   4   9   4     1489.32     1446.01     26.34 o
   5   9   4       20.58       27.19      6.88 o
   6   9   4       27.25       20.50      7.94 o
   7   9   4      239.70      255.33     18.75 o
   8   9   4      313.44      330.46     22.03 o
   9   9   4       41.01       47.43     13.25 o
  10   9   4        0.09        1.87     11.79 o
  11   9   4        1.42        8.04     12.55 o
   0  10   4        9.79       15.32      7.77 o
   1  10   4      837.04      899.28     21.65 o
   2  10   4      478.20      453.28     15.01 o
   3  10   4        1.73       -0.37      5.13 o
   4  10   4      115.75       93.31      9.65 o
   5  10   4      308.96      353.06     18.70 o
   6  10   4      586.26      560.17     21.12 o
   7  10   4      387.20      388.37     21.03 o
   8  10   4       30.22       26.34     10.87 o
   9  10   4       37.56       26.43     11.32 o
  10  10   4        2.26        7.52     10.64 o
   1  11   4     1182.52     1162.54     30.26 o
   2  11   4     1502.87     1488.22     32.74 o
   3  11   4       13.68        8.42      7.06 o
   4  11   4      214.56      242.72     17.72 o
   5  11   4      110.03      119.52     13.53 o
   6  11   4       34.42       29.91      9.40 o
   7  11   4       54.10       60.64     13.07 o
   8  11   4        0.96       11.64      9.68 o
   9  11   4        0.88        9.22     12.52 o
  10  11   4       52.88       52.18     17.26 o
   0  12   4       31.56       45.90     16.96 o
   1  12   4      764.47      773.97     34.48 o
   2  12   4       64.71       52.59     11.90 o
   3  12   4      198.06      164.58     15.37 o
   4  12   4        2.75        5.77      7.81 o
   5  12   4      219.51      209.57     17.71 o
   6  12   4        0.84       -5.53      9.57 o
   7  12   4       21.40       17.74     12.50 o
   8  12   4        0.69       -5.34     11.15 o
   9  12   4       15.17       20.27     13.71 o
   1  13   4       92.33       88.88     17.35 o
   2  13   4      235.68      201.71     19.84 o
   3  13   4      128.99      126.05     16.78 o
   4  13   4       76.78       76.88     14.59 o
   5  13   4       22.92       12.76     10.35 o
   6  13   4        7.48        5.10     11.22 o
   7  13   4       26.54       20.84     12.86 o
   8  13   4       11.95        2.19     12.92 o
   0  14   4        5.76       -9.44     17.30 o
   1  14   4       76.97       84.83     21.36 o
   2  14   4        4.21       -6.02     12.76 o
   3  14   4        9.49        5.96     10.48 o
   4  14   4       58.31       36.91     13.98 o
   5  14   4        0.87        7.26     11.35 o
   6  14   4      135.51      175.66     28.61 o
   7  14   4       15.58        7.26     14.55 o
   1  15   4        8.59       15.32     15.84 o
   2  15   4       82.40       78.46     21.92 o
   3  15   4        6.21        5.85     11.79 o
   4  15   4        0.08       -5.14     10.94 o
   5  15   4       93.27       97.01     23.52 o
   6  15   4        6.56        6.66     14.93 o
   0  16   4       74.47       66.86     31.46 o
   1  16   4       18.13       17.72     16.66 o
   2  16   4       74.71      115.27     25.98 o
   3  16   4      132.26      133.21     28.64 o
   4  16   4        6.57       14.13     16.10 o
   1  17   4        0.03        5.84     16.99 o
   2  17   4      115.23      148.74     30.22 o
   1   1   5    15940.29    15606.53    188.64 o
   2   1   5    10447.79    10045.60    856.31 o
   3   1   5     4436.97     4203.95    359.97 o
   4   1   5     6671.21     6354.16    515.91 o
   5   1   5      146.43      115.15     25.59 o
   6   1   5       37.12       25.67      6.38 o
   7   1   5      194.73      131.21     40.65 o
   8   1   5        0.15       -3.26      6.87 o
   9   1   5        0.13       -5.82      7.61 o
  10   1   5      239.09      253.42     24.92 o
  11   1   5      112.75      112.72     22.78 o
  12   1   5        6.09        4.89     14.99 o
  13   1   5        3.49        0.49     16.01 o
   0   2   5    15950.96    15830.58    133.06 o
   1   2   5      645.18      640.86     13.93 o
   2   2   5      667.31      667.90      8.99 o
   3   2   5     2469.20     2399.83     50.26 o
   4   2   5     1764.46     1916.62    135.11 o
   5   2   5      192.82      201.10     17.71 o
   6   2   5        3.69       10.00      4.35 o
   7   2   5      817.33      723.58     92.94 o
   8   2   5      228.12      192.77     38.84 o
   9   2   5      260.77      253.74     22.90 o
  10   2   5      485.66      500.85     29.46 o
  11   2   5       97.09       89.15     21.15 o
  12   2   5       56.02       42.85     19.13 o
  13   2   5        0.77       -2.75     15.57 o
   1   3   5      503.57      463.43      9.05 o
   2   3   5     3450.04     3560.99     28.96 o
   3   3   5     2996.75     2835.70    261.03 o
   4   3   5       19.33       22.49      4.27 o
   5   3   5     2117.99     2010.22     49.36 o
   6   3   5        4.19        7.08      4.97 o
   7   3   5      297.53      234.49     24.80 o
   8   3   5      269.44      238.43     16.90 o
   9   3   5      210.24      252.19     23.28 o
  10   3   5      374.33      350.68     26.44 o
  11   3   5        3.20       -9.26     12.50 o
  12   3   5       16.52       18.44     16.23 o
  13   3   5        0.08        4.33     16.13 o
   0   4   5       28.19       32.48      4.71 o
   1   4   5       65.85       67.80      3.65 o
   2   4   5      164.06      187.02      5.57 o
   3   4   5     1411.31     1432.25     15.62 o
   4   4   5        4.06        0.61      3.26 o
   5   4   5      157.09      129.08     17.91 o
   6   4   5        0.23        0.02      4.68 o
   7   4   5        1.02       -0.50      6.01 o
   8   4   5      739.88      845.44     29.05 o
   9   4   5       12.15       19.03     11.42 o
  10   4   5       34.35       28.53     12.84 o
  11   4   5        3.91        3.77     13.21 o
  12   4   5       12.90       13.18     16.90 o
   1   5   5     1955.31     2008.09     30.92 o
   2   5   5     8887.23     9065.13     99.67 o
   3   5   5        3.33        1.83      2.62 o
   4   5   5       37.23       39.02      3.94 o
   5   5   5        7.52       15.40      5.01 o
   6   5   5        4.31        4.81      5.55 o
   7   5   5        6.59       10.62      7.65 o
   8   5   5       40.00       46.82     11.26 o
   9   5   5      180.42      202.53     21.97 o
  10   5   5       55.84       72.91     16.17 o
  11   5   5       14.93       15.32     15.29 o
  12   5   5       36.89       36.75     18.33 o
   0   6   5      475.47      563.80     14.06 o
   1   6   5     3497.31     3692.22     43.56 o
   2   6   5      218.96      208.78      7.05 o
   3   6   5      864.82      882.98     12.52 o
   4   6   5       10.29        6.56      3.22 o
   5   6   5      106.08      126.55      8.72 o
   6   6   5     1223.24     1234.75     31.69 o
   7   6   5      413.01      445.86     22.13 o
   8   6   5      812.89      861.83     35.47 o
   9   6   5      110.74       97.73     17.11 o
  10   6   5        1.64        6.92     10.94 o
  11   6   5        4.99       -4.46     12.80 o
  12   6   5       82.24       92.05     24.19 o
   1   7   5       71.31       59.22      4.50 o
   2   7   5       26.60       34.36      4.09 o
   3   7   5      626.44      667.50     12.38 o
   4   7   5      165.30      190.38      9.21 o
   5   7   5      186.73      191.77     12.98 o
   6   7   5      128.22      141.93     13.30 o
   7   7   5      230.95      213.52     18.86 o
   8   7   5      144.94      135.48     18.97 o
   9   7   5      277.58      264.65     25.69 o
  10   7   5      103.13       84.97     17.84 o
  11   7   5        0.08       16.62     16.57 o
  12   7   5        5.10        6.59     17.69 o
   0   8   5      608.59      580.56     16.66 o
   1   8   5      378.72      361.05      9.61 o
   2   8   5      481.53      480.71     12.08 o
   3   8   5      319.17      301.13      9.51 o
   4   8   5       14.76       23.55      5.51 o
   5   8   5      127.07      135.60     10.58 o
   6   8   5     2361.89     2363.60     42.68 o
   7   8   5       62.98       48.97     10.67 o
   8   8   5      794.52      808.88     31.42 o
   9   8   5       15.04       20.31     13.12 o
  10   8   5      103.04      112.90     20.23 o
  11   8   5       26.82       40.64     19.65 o
   1   9   5       25.98       30.33      5.50 o
   2   9   5      722.45      692.67     15.10 o
   3   9   5       71.12       58.41      7.43 o
   4   9   5        4.43        0.40      4.92 o
   5   9   5      141.92      166.78     13.21 o
   6   9   5      203.54      205.52     15.04 o
   7   9   5      478.73      463.87     19.82 o
   8   9   5      153.43      136.35     15.20 o
   9   9   5      259.45      254.35     23.55 o
  10   9   5        0.34       -4.05     10.44 o
  11   9   5       83.62       86.99     23.52 o
   0  10   5     1904.09     1841.06     50.38 o
   1  10   5     3574.72     3530.33     69.64 o
   2  10   5       98.65      113.38     10.09 o
   3  10   5       97.80       89.05      9.32 o
   4  10   5        0.08       -0.55      5.81 o
   5  10   5     1900.88     1796.41     37.76 o
   6  10   5      181.30      197.93     15.47 o
   7  10   5      440.38      455.83     21.72 o
   8  10   5        1.39       -2.25      7.45 o
   9  10   5        8.26        6.48     12.06 o
  10  10   5        0.02       -1.09     14.43 o
   1  11   5     1183.48     1077.37     29.32 o
   2  11   5        1.18        3.51      6.48 o
   3  11   5        8.65        0.71      5.58 o
   4  11   5       69.97       73.93     10.43 o
   5  11   5       64.59       62.27     10.19 o
   6  11   5       38.93       48.34     12.21 o
   7  11   5       44.45       46.32     13.94 o
   8  11   5       35.77       31.33     13.90 o
   9  11   5        5.67        2.64     12.99 o
  10  11   5        0.08       -0.61     14.99 o
   0  12   5     2337.87     2270.82     94.39 o
   1  12   5      189.98      180.58     24.95 o
   2  12   5       43.61       40.67     11.18 o
   3  12   5        7.57        8.93      8.92 o
   4  12   5      219.74      217.30     20.22 o
   5  12   5        4.75       11.95      9.72 o
   6  12   5       36.54       64.52     13.88 o
   7  12   5       19.96       14.86     12.17 o
   8  12   5        1.13       -2.09     13.06 o
   9  12   5        7.88        6.99     15.29 o
   1  13   5        2.26       -5.55     11.08 o
   2  13   5      213.21      217.05     23.43 o
   3  13   5       31.87       24.03     12.35 o
   4  13   5       37.42       25.24     12.59 o
   5  13   5        1.39        3.53     10.36 o
   6  13   5       26.91       12.45     18.09 o
   7  13   5       23.13       40.81     17.35 o
   8  13   5        5.63      -13.06     13.06 o
   0  14   5       41.88       36.18     23.60 o
   1  14   5        0.40        8.59     13.62 o
   2  14   5       21.71       24.31     15.31 o
   3  14   5        3.94       -8.02     10.04 o
   4  14   5       27.76       29.14     12.86 o
   5  14   5       17.58       23.79     13.27 o
   6  14   5      141.26      161.86     27.49 o
   7  14   5      106.39      137.92     26.94 o
   1  15   5        0.64        1.59     14.55 o
   2  15   5       14.02        5.17     13.62 o
   3  15   5        1.30       -0.76     11.34 o
   4  15   5      406.91      407.56     34.38 o
   5  15   5        2.68        9.44     15.02 o
   6  15   5        8.78       16.26     16.66 o
   0  16   5       80.14      114.05     36.18 o
   1  16   5        0.24       -1.32     15.45 o
   2  16   5       40.57       42.08     18.69 o
   3  16   5        9.62       24.43     18.52 o
   4  16   5       66.56       73.79     18.51 o
   1  17   5        5.96        3.58     16.66 o
   0   0   6    87502.17    79823.26   1845.25 o
   1   0   6     5786.26     4931.77   2881.59 o
   2   0   6     9792.34     9071.41   1563.34 o
   3   0   6     8943.55     8023.84   2461.48 o
   4   0   6       13.08       13.21      4.64 o
   5   0   6     4806.80     4106.18    978.44 o
   6   0   6      574.08      345.13     82.59 o
   7   0   6      779.66      570.60    248.54 o
   8   0   6      101.93       49.96     27.71 o
   9   0   6      382.94      410.59     40.90 o
  10   0   6      191.20      166.75     34.61 o
  11   0   6       14.74        3.15     18.88 o
  12   0   6       11.83        8.65     22.02 o
  13   0   6       42.77       60.57     31.46 o
   1   1   6    11006.93    10608.22   1003.53 o
   2   1   6      986.99      724.93    119.95 o
   3   1   6     2356.92     2029.57    247.23 o
   4   1   6       40.22       25.23      5.86 o
   5   1   6      300.07      288.62     47.73 o
   6   1   6      860.60      771.91    148.81 o
   7   1   6        6.74        4.00      5.44 o
   8   1   6       54.93       69.59     13.18 o
   9   1   6      102.51      111.61     16.69 o
  10   1   6      354.02      341.78     30.91 o
  11   1   6      279.74      302.21     33.01 o
  12   1   6       56.71       42.35     18.09 o
  13   1   6        2.75      -14.46     14.46 o
   0   2   6     5824.47     5564.32     47.80 o
   1   2   6     9585.49     9226.99     78.89 o
   2   2   6       34.86       32.81      3.46 o
   3   2   6      148.02      173.79      6.35 o
   4   2   6      184.34      290.71     24.59 o
   5   2   6      206.88      286.07     27.23 o
   6   2   6      223.39      230.54     21.98 o
   7   2   6      116.12      129.25     30.23 o
   8   2   6      330.95      283.72     70.57 o
   9   2   6       10.63       18.11     10.94 o
  10   2   6       27.05       29.89     14.99 o
  11   2   6        2.56        6.95     13.06 o
  12   2   6       91.10       91.57     22.78 o
  13   2   6        3.55       17.70     17.80 o
   1   3   6      218.34      163.87      4.91 o
   2   3   6       13.05       17.09      2.84 o
   3   3   6      267.58      238.36      7.01 o
   4   3   6      481.88      452.72     11.30 o
   5   3   6     1990.43     2269.78     26.24 o
   6   3   6       27.96       41.76      6.27 o
   7   3   6      383.00      347.81     15.84 o
   8   3   6       44.98       28.55      9.26 o
   9   3   6      923.46      905.68     35.44 o
  10   3   6       23.96       11.67     13.31 o
  11   3   6        4.72        8.11     13.62 o
  12   3   6       44.22       44.26     19.04 o
  13   3   6        0.73       -0.60     16.23 o
   0   4   6       98.14       70.92      5.87 o
   1   4   6     1158.54     1057.30     10.38 o
   2   4   6     1636.72     1672.48     15.45 o
   3   4   6     3283.32     3215.86    179.68 o
   4   4   6       54.10       60.00      6.92 o
   5   4   6       59.68       42.03      5.97 o
   6   4   6       34.86       37.17      7.02 o
   7   4   6        0.08        5.35      7.10 o
   8   4   6       17.43       26.50      9.67 o
   9   4   6      219.62      254.53     23.65 o
  10   4   6       96.66       95.18     20.22 o
  11   4   6        0.16       -4.48     12.65 o
  12   4   6        6.53       17.82     16.40 o
   1   5   6       12.37       26.04      2.83 o
   2   5   6     5621.80     5716.54     42.17 o
   3   5   6      567.04      673.10     11.84 o
   4   5   6        1.35        2.69      2.68 o
   5   5   6       47.72       37.75      7.02 o
   6   5   6      363.84      383.99     16.95 o
   7   5   6      445.75      433.52     21.18 o
   8   5   6       37.20       32.01     10.60 o
   9   5   6      280.68      282.70     25.46 o
  10   5   6      182.79      163.05     25.08 o
  11   5   6       25.61       35.98     17.51 o
  12   5   6       52.09       62.19     21.41 o
   0   6   6       20.90       29.44      4.82 o
   1   6   6     1597.45     1589.21     21.52 o
   2   6   6     1450.30     1565.05     17.74 o
   3   6   6       31.39       33.06      3.85 o
   4   6   6       15.13        6.59      3.50 o
   5   6   6       15.73       24.33      5.04 o
   6   6   6      174.22      180.89     15.77 o
   7   6   6      132.59      128.61     14.84 o
   8   6   6      108.01      111.44     15.01 o
   9   6   6        7.93       12.88     10.76 o
  10   6   6      312.30      310.89     33.56 o
  11   6   6       56.09       82.17     21.35 o
  12   6   6       24.60       30.74     19.25 o
   1   7   6      177.46      285.93      8.21 o
   2   7   6       88.12       97.44      6.02 o
   3   7   6     1985.07     1811.32     23.78 o
   4   7   6       72.99       74.11      6.32 o
   5   7   6        5.17        3.92      5.09 o
   6   7   6      505.27      536.46     20.70 o
   7   7   6       84.19       78.64     11.47 o
   8   7   6       11.30        4.36      9.41 o
   9   7   6      182.76      218.91     23.54 o
  10   7   6       38.68       53.30     18.81 o
  11   7   6       17.40       18.93     16.57 o
  12   7   6       14.61       25.86     18.52 o
   0   8   6     1335.91     1323.35     44.50 o
   1   8   6       23.19       16.51      3.64 o
   2   8   6      635.62      598.10     13.15 o
   3   8   6       23.54       36.20      5.38 o
   4   8   6      372.99      345.89     12.60 o
   5   8   6      118.09      129.95     11.16 o
   6   8   6     1579.77     1730.38     47.19 o
   7   8   6       76.67       69.00     11.70 o
   8   8   6        0.44        3.28      8.75 o
   9   8   6      141.74      124.91     19.56 o
  10   8   6       17.15       15.96     15.45 o
  11   8   6        9.14        7.40     16.42 o
   1   9   6      821.23      800.55     16.44 o
   2   9   6       85.82       92.57      7.61 o
   3   9   6      280.23      295.04     12.32 o
   4   9   6       15.44        6.55      5.83 o
   5   9   6        7.51        4.09      6.37 o
   6   9   6      239.51      243.21     16.14 o
   7   9   6        0.00       -5.95      6.75 o
   8   9   6       44.41       50.23     10.83 o
   9   9   6        7.26        2.65     10.72 o
  10   9   6        0.18       -4.86     11.43 o
  11   9   6        0.96        0.85     12.36 o
   0  10   6     1868.14     1760.13     52.45 o
   1  10   6      303.49      329.25     18.05 o
   2  10   6        8.38       10.08      5.56 o
   3  10   6       75.96       58.91      8.13 o
   4  10   6        0.24       -1.10      5.81 o
   5  10   6      267.30      259.97     16.26 o
   6  10   6       92.77       93.10     13.26 o
   7  10   6      772.83      766.56     28.52 o
   8  10   6        5.30       10.65     10.89 o
   9  10   6        0.11        5.22     11.79 o
  10  10   6      120.99      119.03     35.79 o
   1  11   6      239.74      246.81     21.34 o
   2  11   6        5.85        1.40      6.17 o
   3  11   6      531.37      495.49     21.71 o
   4  11   6      128.18      101.15     13.16 o
   5  11   6       24.10       36.30     10.24 o
   6  11   6       36.74       25.75      9.67 o
   7  11   6       42.98       53.90     13.48 o
   8  11   6        4.79        5.09     12.43 o
   9  11   6        3.50        5.90     13.90 o
  10  11   6       35.28       49.01     19.93 o
   0  12   6       13.90       55.85     23.60 o
   1  12   6      193.86      183.41     24.71 o
   2  12   6       82.25       75.04     14.83 o
   3  12   6      189.22      174.80     20.88 o
   4  12   6       30.37       19.82     11.10 o
   5  12   6       22.85       27.50     12.25 o
   6  12   6       75.30       94.50     22.22 o
   7  12   6       48.30       59.80     18.25 o
   8  12   6       39.08       12.59     15.02 o
   9  12   6        0.60        4.89     14.89 o
   1  13   6      195.01      179.98     25.82 o
   2  13   6      172.53      159.90     20.26 o
   3  13   6      295.33      349.69     27.89 o
   4  13   6        2.09       -2.88      9.52 o
   5  13   6       10.24        6.01     10.21 o
   6  13   6        0.20        0.97     10.83 o
   7  13   6        7.45       12.82     14.67 o
   8  13   6       38.09       28.58     16.73 o
   0  14   6      314.29      291.82     46.41 o
   1  14   6       66.00       57.00     17.92 o
   2  14   6        0.37       14.42     14.43 o
   3  14   6       39.75       37.66     13.69 o
   4  14   6      124.81      155.25     21.98 o
   5  14   6       20.06       34.92     14.40 o
   6  14   6        6.51       -1.44     13.21 o
   7  14   6       67.52       63.85     20.49 o
   1  15   6        0.63       -4.96     13.55 o
   2  15   6        4.75        0.20     14.89 o
   3  15   6       17.44        5.38     11.53 o
   4  15   6      203.45      254.43     28.00 o
   5  15   6        3.83        1.74     12.16 o
   6  15   6       28.70       20.00     17.46 o
   0  16   6       11.14       18.09     24.38 o
   1  16   6       69.20       56.23     21.36 o
   2  16   6        0.55       -0.42     14.67 o
   3  16   6        9.63        6.40     16.79 o
   4  16   6        4.59        1.10     13.05 o
   1   1   7    14771.09    13588.66   1050.47 o
   2   1   7      129.26      108.25     25.29 o
   3   1   7     1646.66     1521.18    153.55 o
   4   1   7     9902.24     9442.20   1194.30 o
   5   1   7      148.81      125.25     19.44 o
   6   1   7      352.16      278.35     57.77 o
   7   1   7       25.92       17.08      6.17 o
   8   1   7      812.72      616.99    205.89 o
   9   1   7      256.72      274.42     27.24 o
  10   1   7        0.16        1.18     11.12 o
  11   1   7       24.65       22.02     15.02 o
  12   1   7       11.44       20.45     15.57 o
  13   1   7       19.63       -3.62     15.34 o
   0   2   7      150.25      163.45      7.27 o
   1   2   7       13.26       15.16      3.16 o
   2   2   7     3322.31     3392.21     53.35 o
   3   2   7        9.66        8.57      2.49 o
   4   2   7      894.37      798.02     47.53 o
   5   2   7     1694.53     1863.68    132.24 o
   6   2   7        4.28       10.43      4.46 o
   7   2   7      469.13      378.18     98.34 o
   8   2   7      163.36      120.11     37.08 o
   9   2   7        1.75       -1.13     10.28 o
  10   2   7      292.84      348.91     31.86 o
  11   2   7       61.30       38.65     16.66 o
  12   2   7        1.60       -4.60     12.65 o
  13   2   7       10.82        0.08     16.91 o
   1   3   7      835.18      916.52     14.81 o
   2   3   7      423.96      280.02     47.68 o
   3   3   7      649.60      670.88     10.96 o
   4   3   7      355.86      400.38     10.74 o
   5   3   7      170.07      150.27      8.93 o
   6   3   7       26.92       26.25      5.53 o
   7   3   7        2.89        1.11      6.20 o
   8   3   7      214.03      152.90     41.35 o
   9   3   7       17.79       30.44     13.55 o
  10   3   7        3.40        1.42     11.39 o
  11   3   7       32.44       45.88     16.96 o
  12   3   7       30.38       32.03     18.48 o
   0   4   7      636.46      679.50     13.88 o
   1   4   7     3878.65     3904.78     54.72 o
   2   4   7      734.85      823.40     10.88 o
   3   4   7     1930.89     1882.52    120.77 o
   4   4   7       57.91       81.59      5.77 o
   5   4   7       47.87       46.20      6.08 o
   6   4   7       56.32       59.71      8.60 o
   7   4   7      150.99      142.08     12.94 o
   8   4   7      239.43      292.90     19.48 o
   9   4   7       89.87       95.10     19.04 o
  10   4   7        3.60        8.70     12.43 o
  11   4   7       68.67       85.74     20.81 o
  12   4   7        5.09       19.25     15.67 o
   1   5   7     1386.75     1558.00     25.43 o
   2   5   7       97.21      108.55      5.62 o
   3   5   7       53.41       38.50      4.61 o
   4   5   7     2477.75     2388.73    132.95 o
   5   5   7        6.89        6.48      3.75 o
   6   5   7      254.86      239.18     15.09 o
   7   5   7      105.36      118.76     13.95 o
   8   5   7       23.77       21.63      9.89 o
   9   5   7       69.15       56.53     16.40 o
  10   5   7        7.81       12.74     13.61 o
  11   5   7       42.53       71.45     20.49 o
  12   5   7       16.12        6.39     15.67 o
   0   6   7      383.06      399.16     11.09 o
   1   6   7      410.25      462.28      9.61 o
   2   6   7      139.52      147.64      6.22 o
   3   6   7      376.72      390.32      9.63 o
   4   6   7       15.59       13.38      3.53 o
   5   6   7       15.84       12.87      4.82 o
   6   6   7      327.95      328.76     16.09 o
   7   6   7      108.23      117.74     14.51 o
   8   6   7      349.28      374.09     22.05 o
   9   6   7       39.47       43.70     15.87 o
  10   6   7       34.68       35.45     16.01 o
  11   6   7        0.94       -0.59     13.21 o
  12   6   7        0.44       -5.03     17.30 o
   1   7   7      655.64      757.47     15.65 o
   2   7   7       26.00       21.34      3.53 o
   3   7   7       12.07       16.07      4.09 o
   4   7   7       13.84       10.57      3.87 o
   5   7   7       33.40       37.28      7.58 o
   6   7   7      375.23      420.22     18.99 o
   7   7   7       88.27       78.69     11.57 o
   8   7   7      480.83      467.21     27.69 o
   9   7   7       68.97       84.59     19.65 o
  10   7   7        7.68       16.64     14.54 o
  11   7   7      112.37      136.84     25.50 o
   0   8   7     1261.30     1202.23     23.35 o
   1   8   7      153.80      163.36      8.19 o
   2   8   7      547.37      559.74     12.58 o
   3   8   7       22.05       19.77      4.70 o
   4   8   7      231.69      233.77     12.49 o
   5   8   7      402.78      403.19     16.22 o
   6   8   7     3782.73     3690.58     63.49 o
   7   8   7        4.63       -2.42      6.99 o
   8   8   7      225.63      241.30     21.11 o
   9   8   7      237.15      262.51     25.88 o
  10   8   7        0.99       14.12     12.44 o
  11   8   7       66.36       52.81     19.84 o
   1   9   7     2429.91     2472.23     39.38 o
   2   9   7       12.92       12.42      4.73 o
   3   9   7       55.70       58.68      6.77 o
   4   9   7        3.65        4.02      5.67 o
   5   9   7        1.64        2.17      7.02 o
   6   9   7       10.66       14.29      8.39 o
   7   9   7        1.38        3.50      8.46 o
   8   9   7      306.77      305.64     27.13 o
   9   9   7       23.81       25.55     12.99 o
  10   9   7       67.48       61.03     18.28 o
  11   9   7       21.67       25.83     14.92 o
   0  10   7        3.30       10.02      9.31 o
   1  10   7       48.23       58.25      9.24 o
   2  10   7      399.03      386.11     15.78 o
   3  10   7      220.56      235.64     16.94 o
   4  10   7        0.03       -0.77      6.37 o
   5  10   7      716.48      684.77     27.72 o
   6  10   7      330.54      352.61     23.10 o
   7  10   7      139.72      150.69     17.93 o
   8  10   7       38.12       52.25     14.78 o
   9  10   7       76.88       63.32     17.32 o
  10  10   7        7.01        1.18     12.90 o
   1  11   7      356.87      351.77     21.45 o
   2  11   7      896.59      809.53     29.04 o
   3  11   7      167.89      163.68     16.87 o
   4  11   7       96.22       91.58     14.03 o
   5  11   7      100.79      101.07     14.90 o
   6  11   7        2.07       -5.03      8.14 o
   7  11   7        3.01       -1.08      9.01 o
   8  11   7       26.25       18.70     13.24 o
   9  11   7        5.31        6.72     14.36 o
   0  12   7     3744.50     3599.33    115.63 o
   1  12   7       44.09       15.97     12.65 o
   2  12   7     1063.56     1041.25     38.63 o
   3  12   7       19.69       -2.53      8.90 o
   4  12   7      217.60      195.34     22.10 o
   5  12   7        0.04        0.80      9.27 o
   6  12   7        4.90        7.81     10.70 o
   7  12   7        3.10       -7.12     11.64 o
   8  12   7       15.08       25.56     16.25 o
   9  12   7        1.07        7.57     15.54 o
   1  13   7        2.10       16.89     14.17 o
   2  13   7      387.79      367.10     26.57 o
   3  13   7       53.76       54.17     14.62 o
   4  13   7       48.64       55.66     14.48 o
   5  13   7       28.33       30.18     13.79 o
   6  13   7       14.57       23.44     12.38 o
   7  13   7       46.38       72.45     20.56 o
   8  13   7       21.74       22.42     16.66 o
   0  14   7       15.94       19.66     20.45 o
   1  14   7       16.63        4.52     14.17 o
   2  14   7      248.93      218.28     29.20 o
   3  14   7       39.88       30.57     13.63 o
   4  14   7        0.18       -3.17     10.82 o
   5  14   7        0.98        9.83     12.14 o
   6  14   7       28.61       37.73     15.51 o
   7  14   7       19.28        6.58     15.79 o
   1  15   7        0.72        4.32     13.62 o
   2  15   7       62.01       61.98     20.25 o
   3  15   7        7.95       -6.96     10.55 o
   4  15   7        4.68        3.96     11.83 o
   5  15   7       16.08        5.25     12.61 o
   6  15   7        0.62       11.33     15.54 o
   0  16   7        3.02      -11.01     21.24 o
   1  16   7       12.88        5.88     15.84 o
   2  16   7       32.64       44.11     19.93 o
   3  16   7       34.04       33.69     19.25 o
   4  16   7        3.28        8.57     13.80 o
   0   0   8        0.72       -0.55      2.85 o
   1   0   8      293.78      245.93     48.24 o
   2   0   8      863.98      792.53    466.04 o
   3   0   8     1509.98     1403.30    251.34 o
   4   0   8      766.51      733.32    149.00 o
   5   0   8     3471.35     3491.13    727.29 o
   6   0   8       78.30       55.84     21.12 o
   7   0   8       39.80       20.29     21.63 o
   8   0   8      243.98      126.84    114.45 o
   9   0   8       89.37       78.66     24.38 o
  10   0   8        5.71        1.57     15.73 o
  11   0   8       60.21       48.77     24.38 o
  12   0   8        2.16       -5.51     18.09 o
   1   1   8     1330.05     1408.09    115.39 o
   2   1   8       25.74       42.09      7.90 o
   3   1   8     2737.06     2227.28    347.31 o
   4   1   8        1.17        1.04      2.45 o
   5   1   8     1205.74     1096.58    154.76 o
   6   1   8      227.22      175.46     36.74 o
   7   1   8      162.16      101.52     40.03 o
   8   1   8       40.65       18.08     12.72 o
   9   1   8      179.34      200.59     23.90 o
  10   1   8      128.76      141.00     21.92 o
  11   1   8        4.88       -2.85     11.87 o
  12   1   8        2.01        5.96     13.21 o
   0   2   8     1057.68      955.84     14.29 o
   1   2   8       31.99       32.54      3.56 o
   2   2   8     1889.15     1963.62     26.15 o
   3   2   8      146.28      100.81      9.74 o
   4   2   8     1961.95     1885.99     26.83 o
   5   2   8      562.55      579.37     70.64 o
   6   2   8      451.51      395.78     72.73 o
   7   2   8      699.23      519.58    135.95 o
   8   2   8      563.68      407.22    161.90 o
   9   2   8      445.91      479.18     30.77 o
  10   2   8        8.14       19.80     13.21 o
  11   2   8       16.86       17.95     14.11 o
  12   2   8        7.93        3.75     16.52 o
   1   3   8     3444.22     3459.41     73.04 o
   2   3   8     1741.81     1876.62     31.49 o
   3   3   8     5274.38     5343.11     96.20 o
   4   3   8      223.56      196.87     10.63 o
   5   3   8     2843.88     2949.61     43.85 o
   6   3   8       26.02       23.61      5.83 o
   7   3   8      289.22      321.94     16.64 o
   8   3   8      556.08      447.94    179.19 o
   9   3   8       14.81       14.40     11.95 o
  10   3   8       34.17       24.75     14.17 o
  11   3   8       79.38       74.95     26.35 o
  12   3   8       24.08       30.60     16.66 o
   0   4   8     1753.57     1880.07     42.19 o
   1   4   8     1092.79     1183.84     18.07 o
   2   4   8      466.67      467.75      7.86 o
   3   4   8     3924.15     3700.70    286.99 o
   4   4   8      112.61       98.96      5.34 o
   5   4   8      321.23      304.32      9.52 o
   6   4   8       53.31       59.07      8.55 o
   7   4   8     1260.03     1247.37     29.09 o
   8   4   8      737.54      805.71     31.18 o
   9   4   8        0.30       -0.91     10.52 o
  10   4   8       86.81       78.78     19.44 o
  11   4   8      119.00      148.14     25.30 o
  12   4   8       48.31       81.41     22.25 o
   1   5   8     2292.88     2263.53     24.16 o
   2   5   8      261.67      241.60      6.25 o
   3   5   8      256.86      207.08      8.34 o
   4   5   8     1144.99     1225.51     21.55 o
   5   5   8        0.57        1.40      3.53 o
   6   5   8      269.70      249.25     12.31 o
   7   5   8      125.35      118.54     13.65 o
   8   5   8       70.60       75.40     14.20 o
   9   5   8      170.88      162.27     23.40 o
  10   5   8       77.65       67.74     18.25 o
  11   5   8       28.41       30.13     16.66 o
  12   5   8       27.32       34.94     18.33 o
   0   6   8     1203.71     1268.88     25.35 o
   1   6   8       99.54       99.13      5.30 o
   2   6   8      216.99      224.05      7.12 o
   3   6   8        7.30        8.18      3.34 o
   4   6   8        2.16       -0.54      2.83 o
   5   6   8      238.73      245.93     11.17 o
   6   6   8        1.23        0.88      5.68 o
   7   6   8       52.53       53.10     12.37 o
   8   6   8       68.22       68.71     13.81 o
   9   6   8        1.40        6.07     12.07 o
  10   6   8        1.89       -1.74     11.87 o
  11   6   8        0.87        1.94     14.33 o
  12   6   8        0.01       -7.01     15.50 o
   1   7   8       49.65       79.47      5.55 o
   2   7   8      749.63      778.32     13.15 o
   3   7   8       27.97       36.83      4.83 o
   4   7   8      225.35      230.86     11.46 o
   5   7   8       74.19       76.06      8.26 o
   6   7   8      114.37      109.39     12.18 o
   7   7   8      175.81      194.24     17.61 o
   8   7   8       36.63       47.53     11.70 o
   9   7   8      274.16      300.17     29.28 o
  10   7   8        3.37       -0.85     12.22 o
  11   7   8       30.67       35.47     17.73 o
   0   8   8      566.74      582.50     17.15 o
   1   8   8      635.86      629.41     14.39 o
   2   8   8       21.16       19.09      4.57 o
   3   8   8       90.49       82.14      7.84 o
   4   8   8     1484.18     1487.06     32.54 o
   5   8   8        4.17        9.23      6.79 o
   6   8   8      132.77      143.85     15.41 o
   7   8   8      147.36      127.99     15.46 o
   8   8   8        0.15       -0.08      8.48 o
   9   8   8        0.53        5.97     10.53 o
  10   8   8       26.50       15.26     12.08 o
  11   8   8        9.25        3.12     12.55 o
   1   9   8      467.44      507.04     16.39 o
   2   9   8      197.54      206.00     12.52 o
   3   9   8       17.11       20.18      6.81 o
   4   9   8       82.78       89.90     12.69 o
   5   9   8        6.28       11.54      8.23 o
   6   9   8        0.53        3.81      8.14 o
   7   9   8       24.72       17.00      9.90 o
   8   9   8      117.80      119.89     16.48 o
   9   9   8       21.07       23.19     14.56 o
  10   9   8       12.70        2.82     11.96 o
   0  10   8      905.50      891.48     49.76 o
   1  10   8       49.16       54.59      8.16 o
   2  10   8       16.84        8.89      7.20 o
   3  10   8      312.35      342.05     19.49 o
   4  10   8       18.85       12.73      8.61 o
   5  10   8      237.63      215.56     18.87 o
   6  10   8      381.82      387.47     23.35 o
   7  10   8      167.90      170.90     18.79 o
   8  10   8       11.51       10.11     11.30 o
   9  10   8      124.79      122.25     20.59 o
  10  10   8       31.91       36.14     16.04 o
   1  11   8      437.57      473.89     23.42 o
   2  11   8      785.77      826.81     29.41 o
   3  11   8       91.89       84.97     13.31 o
   4  11   8       23.79       25.01     10.25 o
   5  11   8      257.83      251.50     21.34 o
   6  11   8        2.68        2.06      8.96 o
   7  11   8        7.45       -1.55      9.26 o
   8  11   8        1.84       -7.15     10.50 o
   9  11   8        0.40        5.16     12.50 o
   0  12   8      794.40      762.18     56.63 o
   1  12   8      307.49      258.39     28.30 o
   2  12   8       87.07      106.59     16.35 o
   3  12   8        0.05        7.03      8.55 o
   4  12   8        8.08        7.43      8.68 o
   5  12   8        3.22        3.70      8.75 o
   6  12   8      112.99      100.57     16.22 o
   7  12   8       10.78       11.92     12.13 o
   8  12   8       10.84        1.61     13.31 o
   9  12   8       77.27       71.39     22.27 o
   1  13   8        0.58       -8.35     10.83 o
   2  13   8       69.63       66.91     15.20 o
   3  13   8      345.15      330.17     27.19 o
   4  13   8       46.08       37.41     13.44 o
   5  13   8        9.17       12.07     11.68 o
   6  13   8        6.39        9.13     11.85 o
   7  13   8        1.58       -4.60     13.31 o
   8  13   8        4.29       -2.71     14.43 o
   0  14   8       24.09       24.38     21.24 o
   1  14   8      201.40      169.04     25.57 o
   2  14   8       79.91       59.00     18.63 o
   3  14   8       35.97       38.16     14.16 o
   4  14   8       41.19       75.29     17.36 o
   5  14   8        1.02        5.13     11.84 o
   6  14   8        7.67       20.40     13.37 o
   7  14   8        0.12       -0.14     14.17 o
   1  15   8       23.31       22.46     16.90 o
   2  15   8        3.07       -7.30     13.62 o
   3  15   8       25.33       15.44     13.32 o
   4  15   8      228.53      247.14     27.74 o
   5  15   8       69.44       84.68     19.30 o
   0  16   8        3.46      -15.73     18.88 o
   1  16   8       18.53       51.91     20.02 o
   2  16   8        0.04      -12.24     13.87 o
   3  16   8        6.50       -0.70     15.84 o
   1   1   9     2545.56     2301.21    155.27 o
   2   1   9      340.72      326.61     35.06 o
   3   1   9      809.76      736.34    113.70 o
   4   1   9      265.43      191.99     23.72 o
   5   1   9      957.61      910.25     89.89 o
   6   1   9      824.71      729.66    164.61 o
   7   1   9      277.32      197.22     90.94 o
   8   1   9        1.91       10.14      7.42 o
   9   1   9      131.55      118.13     19.18 o
  10   1   9        3.70        4.49     11.64 o
  11   1   9       37.48       33.04     15.79 o
  12   1   9        0.05       -0.60     13.87 o
   0   2   9     9980.37     8627.15   1678.31 o
   1   2   9       17.83       27.64      4.84 o
   2   2   9      499.50      574.27     61.71 o
   3   2   9     1752.24     1776.53    239.77 o
   4   2   9      139.44      101.30     10.49 o
   5   2   9      108.48      103.15     13.39 o
   6   2   9     1869.71     1645.96    281.40 o
   7   2   9       52.85       30.82     15.01 o
   8   2   9      302.04      201.77     75.39 o
   9   2   9      373.94      357.82     27.19 o
  10   2   9        0.02        3.41     15.34 o
  11   2   9       29.67       47.19     16.66 o
  12   2   9       46.30       36.16     17.21 o
   1   3   9      194.07      200.33      5.72 o
   2   3   9      244.20      261.81      9.56 o
   3   3   9     1136.17     1204.31     14.27 o
   4   3   9      497.89      506.26     13.96 o
   5   3   9      377.69      405.70      9.51 o
   6   3   9      118.77      124.58      9.61 o
   7   3   9      983.90      915.20    190.50 o
   8   3   9      233.62      157.38     69.14 o
   9   3   9       96.26       76.52     16.90 o
  10   3   9      124.85      116.83     21.11 o
  11   3   9       93.01       70.04     19.18 o
  12   3   9        1.27        2.63     13.62 o
   0   4   9      189.64      171.95      8.19 o
   1   4   9      539.38      616.83     11.74 o
   2   4   9      276.06      228.75     22.78 o
   3   4   9      355.49      415.18     10.77 o
   4   4   9        7.07       16.17      3.75 o
   5   4   9      168.51      192.37      8.04 o
   6   4   9       16.32       21.91      7.49 o
   7   4   9      243.62      238.12     17.23 o
   8   4   9        3.26        5.25      8.45 o
   9   4   9      218.83      190.91     23.74 o
  10   4   9       66.27       68.39     20.06 o
  11   4   9        7.36       21.86     15.45 o
  12   4   9        1.63        2.57     14.54 o
   1   5   9     1016.13     1028.10     12.94 o
   2   5   9      313.59      309.33      6.97 o
   3   5   9        1.58        0.34      2.95 o
   4   5   9      397.00      437.22     12.89 o
   5   5   9       81.73      104.04      6.84 o
   6   5   9        7.40        7.73      5.30 o
   7   5   9      158.93      166.90     17.25 o
   8   5   9       83.58       84.07     14.46 o
   9   5   9       64.58       79.08     17.56 o
  10   5   9       35.11       33.88     15.45 o
  11   5   9       15.85       29.58     16.40 o
  12   5   9        3.83       12.17     15.67 o
   0   6   9     1537.26     1723.77     34.12 o
   1   6   9      663.65      673.32     11.27 o
   2   6   9     1002.42     1119.00     13.79 o
   3   6   9        0.47       -0.71      2.94 o
   4   6   9       11.59       11.32      4.21 o
   5   6   9       87.68       88.57      7.96 o
   6   6   9      175.79      173.67     14.16 o
   7   6   9       32.73       34.42      9.53 o
   8   6   9      110.97       94.72     15.46 o
   9   6   9       77.24      102.68     19.46 o
  10   6   9        1.70       -4.54     11.64 o
  11   6   9       59.42       70.86     20.30 o
   1   7   9      192.75      184.80      8.09 o
   2   7   9      161.19      149.97      7.91 o
   3   7   9       90.20       80.77      7.10 o
   4   7   9      460.72      492.42     17.90 o
   5   7   9        9.92       13.98      6.68 o
   6   7   9      193.37      181.22     16.27 o
   7   7   9       87.37      103.13     13.71 o
   8   7   9       11.57       21.52      9.70 o
   9   7   9        4.54        8.27     10.50 o
  10   7   9       32.80       40.34     17.46 o
  11   7   9       72.38       72.77     20.59 o
   0   8   9     2110.51     1972.46     54.26 o
   1   8   9      124.29      112.56      8.94 o
   2   8   9        0.88        1.27      4.93 o
   3   8   9      270.04      313.13     15.01 o
   4   8   9     1266.37     1318.04     29.51 o
   5   8   9     1282.18     1273.38     30.14 o
   6   8   9       16.77       22.85      9.24 o
   7   8   9     1088.13     1058.88     33.36 o
   8   8   9      490.17      558.10     26.85 o
   9   8   9       18.74       25.95     12.37 o
  10   8   9        1.50       -2.51     11.22 o
  11   8   9       43.23       32.55     15.20 o
   1   9   9      259.88      250.15     13.12 o
   2   9   9        0.00       -3.49      5.26 o
   3   9   9      469.01      455.64     18.62 o
   4   9   9        7.91       10.63      7.03 o
   5   9   9     1023.38      954.20     30.33 o
   6   9   9     1072.59      976.54     32.01 o
   7   9   9       25.96       19.07      9.84 o
   8   9   9       26.71       27.41     11.71 o
   9   9   9      295.42      305.43     28.23 o
  10   9   9       56.03       76.96     17.92 o
   0  10   9     2872.07     2944.39     58.61 o
   1  10   9       56.28       63.50      8.77 o
   2  10   9      461.40      411.03     19.23 o
   3  10   9        1.10       -0.49      6.97 o
   4  10   9        0.42       -0.31      7.19 o
   5  10   9        4.50        5.02      7.98 o
   6  10   9       25.78       15.87      9.34 o
   7  10   9        0.62        3.25      9.02 o
   8  10   9        0.37       -0.09      9.63 o
   9  10   9       18.96       20.26     13.01 o
  10  10   9        3.52       -6.25     11.38 o
   1  11   9      490.57      547.36     22.35 o
   2  11   9        3.98        9.42      8.63 o
   3  11   9       74.53       79.72     12.91 o
   4  11   9       71.14       65.60     12.71 o
   5  11   9      339.41      316.96     22.67 o
   6  11   9       81.63       70.89     13.77 o
   7  11   9       84.38       90.37     15.49 o
   8  11   9       19.35       21.42     12.79 o
   9  11   9       14.38       23.24     14.12 o
   0  12   9       28.23       22.81     18.88 o
   1  12   9      436.03      397.19     46.53 o
   2  12   9      300.63      284.10     21.46 o
   3  12   9       11.08       18.29      9.57 o
   4  12   9       27.86       25.88     10.41 o
   5  12   9       58.59       57.42     13.11 o
   6  12   9        3.62        4.82      9.65 o
   7  12   9        0.08        0.09     10.19 o
   8  12   9        0.00      -10.45     10.45 o
   1  13   9      165.58      174.43     25.27 o
   2  13   9      298.07      309.01     27.28 o
   3  13   9        9.85        5.57     10.25 o
   4  13   9       41.42       33.86     13.84 o
   5  13   9       76.87       60.18     15.73 o
   6  13   9        1.92        0.69     11.28 o
   7  13   9        2.59        6.48     12.22 o
   0  14   9       17.95        2.36     16.52 o
   1  14   9        0.60       -3.25     12.50 o
   2  14   9       40.90       44.83     16.69 o
   3  14   9       23.12       33.32     13.52 o
   4  14   9       26.42       26.33     13.45 o
   5  14   9       16.71       11.87     12.67 o
   6  14   9      205.25      256.39     28.56 o
   1  15   9       20.85       30.22     16.90 o
   2  15   9       22.78       24.21     16.01 o
   3  15   9      244.01      257.31     27.32 o
   4  15   9       49.00       67.12     18.06 o
   5  15   9        0.42      -11.30     11.30 o
   0  16   9        9.60       -5.51     21.24 o
   1  16   9       10.08        0.66     15.79 o
   2  16   9        0.21        9.43     16.01 o
   3  16   9        7.46        4.33     15.57 o
   0   0  10      731.31      757.93     15.74 o
   1   0  10     2670.05     2896.41     32.09 o
   2   0  10       32.42       18.50     10.55 o
   3   0  10      440.50      488.06    149.89 o
   4   0  10     2353.84     2084.36    637.77 o
   5   0  10      803.74      743.71    138.96 o
   6   0  10      341.45      290.20    228.50 o
   7   0  10      115.05       59.26     60.57 o
   8   0  10      172.32      127.46     88.88 o
   9   0  10       14.09        6.29     14.16 o
  10   0  10        0.50       -5.51     15.73 o
  11   0  10       51.27       48.77     24.38 o
  12   0  10        4.55        8.65     21.24 o
   1   1  10      395.60      303.93     16.58 o
   2   1  10       43.42       19.38      4.15 o
   3   1  10      410.03      550.18     72.49 o
   4   1  10      728.06      650.61     68.33 o
   5   1  10        6.47        5.52      2.90 o
   6   1  10      308.03      264.12     59.82 o
   7   1  10       19.31        9.52      6.96 o
   8   1  10       56.56       35.94     11.74 o
   9   1  10        2.23        1.60      9.63 o
  10   1  10       12.38       12.98     11.68 o
  11   1  10       55.27       65.62     17.77 o
  12   1  10       18.34        4.59     13.62 o
   0   2  10     1678.71     1820.76     30.05 o
   1   2  10     5917.42     5661.93    355.49 o
   2   2  10      762.68      732.14     68.56 o
   3   2  10     1837.36     1799.06    258.73 o
   4   2  10        7.36        0.58      2.17 o
   5   2  10     2589.69     2660.17    215.84 o
   6   2  10       31.14       29.21     10.48 o
   7   2  10     2439.29     1979.74    594.89 o
   8   2  10      602.20      460.16    160.14 o
   9   2  10       55.28       50.66     21.99 o
  10   2  10        0.49       -4.33     10.01 o
  11   2  10        4.83       -4.01     11.87 o
  12   2  10       18.87        6.49     15.23 o
   1   3  10      278.94      251.90      8.32 o
   2   3  10     2076.90     1981.97     28.47 o
   3   3  10      813.18      800.78     16.42 o
   4   3  10     2235.75     1876.04    181.23 o
   5   3  10        0.71        1.85      4.24 o
   6   3  10       29.40       19.53      7.41 o
   7   3  10      134.03      137.27     36.33 o
   8   3  10      146.80       83.14     43.99 o
   9   3  10       16.26       10.01      9.95 o
  10   3  10       73.32       91.86     19.18 o
  11   3  10        0.23        0.79     12.79 o
  12   3  10       35.83       38.81     17.77 o
   0   4  10      115.06      155.34      8.52 o
   1   4  10       32.92       26.29      3.62 o
   2   4  10        2.56        1.66      1.70 o
   3   4  10       64.11       74.19      5.73 o
   4   4  10        0.45        0.79      3.00 o
   5   4  10        0.29        0.21      4.15 o
   6   4  10     1109.20     1108.01     19.76 o
   7   4  10       12.29        7.49      7.49 o
   8   4  10     1440.87     1235.02    416.37 o
   9   4  10      111.42       70.46     24.73 o
  10   4  10      313.34      329.45     29.85 o
  11   4  10       95.01       93.19     20.98 o
  12   4  10        0.04        2.13     14.99 o
   1   5  10      122.80      114.62      5.71 o
   2   5  10      120.59      118.25      5.49 o
   3   5  10     1465.33     1470.11     85.21 o
   4   5  10       15.71       17.33      4.81 o
   5   5  10      432.36      442.26     13.84 o
   6   5  10        7.76       11.73      4.87 o
   7   5  10        2.84        7.42      7.68 o
   8   5  10       33.23       40.35     11.89 o
   9   5  10       98.26       66.47     34.02 o
  10   5  10        0.14       -2.15     12.09 o
  11   5  10       40.76       29.19     15.84 o
  12   5  10      127.22      150.77     26.94 o
   0   6  10     2904.11     3106.98     59.15 o
   1   6  10      181.54      204.45      7.47 o
   2   6  10      149.08      144.46      7.23 o
   3   6  10      259.05      258.20     10.04 o
   4   6  10       63.48       58.60     13.54 o
   5   6  10       92.14       84.68     12.09 o
   6   6  10       52.68       58.79      9.41 o
   7   6  10       39.85       47.77     10.37 o
   8   6  10       52.24       38.92     11.96 o
   9   6  10      167.91      182.04     21.13 o
  10   6  10       62.18       76.08     19.09 o
  11   6  10        7.64       11.57     14.89 o
   1   7  10      168.90      156.83      7.99 o
   2   7  10        0.00       -3.02      3.02 o
   3   7  10       48.17       46.83      6.75 o
   4   7  10       57.79       58.29      8.56 o
   5   7  10        2.21        6.66      6.37 o
   6   7  10        3.37       10.97      7.46 o
   7   7  10       16.49       31.43      9.59 o
   8   7  10        0.91        0.70      8.17 o
   9   7  10        2.32        2.27      8.63 o
  10   7  10        0.23       -1.13     10.14 o
  11   7  10        4.84        6.91     15.84 o
   0   8  10        3.20        0.22      6.78 o
   1   8  10        8.02        1.31      4.38 o
   2   8  10       82.52       84.87      9.06 o
   3   8  10       15.07        9.65      5.82 o
   4   8  10      387.75      428.52     18.26 o
   5   8  10      282.84      331.87     18.36 o
   6   8  10       76.05       61.48     11.39 o
   7   8  10       21.68       34.03     10.28 o
   8   8  10      145.72      156.04     17.56 o
   9   8  10        9.86       19.82     11.50 o
  10   8  10       14.46       13.18     12.71 o
  11   8  10        3.83       -0.79     11.79 o
   1   9  10     1692.73     1596.84     31.84 o
   2   9  10       15.33       11.86      6.08 o
   3   9  10      679.25      654.66     20.45 o
   4   9  10       55.65       66.09     10.46 o
   5   9  10     1366.40     1315.83     35.03 o
   6   9  10       25.36       16.50      9.29 o
   7   9  10       76.08       82.21     13.87 o
   8   9  10       19.68       21.66     10.46 o
   9   9  10       32.95       37.52     13.80 o
  10   9  10       68.20       56.02     16.29 o
   0  10  10     2074.52     2077.04    105.79 o
   1  10  10      241.23      248.20     14.80 o
   2  10  10        4.81        3.08      6.63 o
   3  10  10       79.83       67.06     10.81 o
   4  10  10      201.58      177.86     17.10 o
   5  10  10       37.08       54.95     11.59 o
   6  10  10       23.67       16.04      9.37 o
   7  10  10       17.43       12.44      9.39 o
   8  10  10       62.01       59.58     13.67 o
   9  10  10        2.26        5.08     11.89 o
   1  11  10      142.71      145.73     14.48 o
   2  11  10       62.78       54.20     11.56 o
   3  11  10      356.33      352.33     22.85 o
   4  11  10      231.04      274.98     20.71 o
   5  11  10        0.74        2.09      8.51 o
   6  11  10        4.22        1.28      8.82 o
   7  11  10        7.46        5.94      9.82 o
   8  11  10        2.59       -5.07      9.53 o
   9  11  10       41.26       34.69     15.14 o
   0  12  10       46.44       40.90     21.24 o
   1  12  10        6.47       -4.73      9.57 o
   2  12  10       50.62       52.82     12.58 o
   3  12  10       14.58       27.38     10.83 o
   4  12  10       53.31       42.50     11.89 o
   5  12  10        0.77       -0.18      8.96 o
   6  12  10       13.35       10.70     10.02 o
   7  12  10       13.16       12.33     11.11 o
   8  12  10       19.70       19.56     11.71 o
   1  13  10       52.68       51.02     16.66 o
   2  13  10        8.08       12.81     10.72 o
   3  13  10       44.90       44.47     13.46 o
   4  13  10       36.82       31.77     13.07 o
   5  13  10       26.49       18.37     12.77 o
   6  13  10       17.84        0.88     10.78 o
   7  13  10       10.29       10.74     13.41 o
   0  14  10        0.90       -3.15     18.09 o
   1  14  10        3.63       13.32     13.31 o
   2  14  10        2.53        7.23     13.37 o
   3  14  10       13.04       16.49     12.34 o
   4  14  10       94.72      100.03     18.76 o
   5  14  10       21.91       29.42     14.04 o
   6  14  10       20.35       19.16     14.00 o
   1  15  10       32.01       31.86     17.24 o
   2  15  10      231.95      227.91     31.01 o
   3  15  10       56.48       86.76     18.86 o
   4  15  10       48.85       56.99     16.78 o
   0  16  10       20.64       27.53     24.38 o
   1  16  10       57.93       45.68     19.37 o
   2  16  10        6.89       15.92     16.01 o
   1   1  11      712.95      689.54     34.17 o
   2   1  11     4329.57     4317.38    281.86 o
   3   1  11      206.24      147.18     25.46 o
   4   1  11       18.14        8.97      3.88 o
   5   1  11       57.89       55.08      8.69 o
   6   1  11      446.51      356.44     74.38 o
   7   1  11        4.89        0.51      6.17 o
   8   1  11      324.48      215.82     79.26 o
   9   1  11       23.03       11.15     12.02 o
  10   1  11        0.75        4.23     11.08 o
  11   1  11        2.68        6.69     13.06 o
  12   1  11       16.05       14.55     14.46 o
   0   2  11     1953.56     1728.33    272.79 o
   1   2  11      366.33      414.71      9.62 o
   2   2  11     4725.87     4361.87    373.40 o
   3   2  11       92.16       84.35     14.57 o
   4   2  11       18.83       10.72      3.53 o
   5   2  11       86.21       76.38     12.01 o
   6   2  11      762.81      803.33    112.88 o
   7   2  11     1034.91      748.21    227.69 o
   8   2  11      768.41      596.22    187.52 o
   9   2  11        0.10        4.70      8.96 o
  10   2  11        6.25        1.84     10.83 o
  11   2  11       13.37       22.92     15.23 o
  12   2  11       22.68       21.42     16.34 o
   1   3  11      478.34      458.99      9.29 o
   2   3  11      573.16      592.94     12.86 o
   3   3  11     1178.57     1246.28     22.96 o
   4   3  11        2.35        5.98      4.46 o
   5   3  11      934.17      808.47    114.09 o
   6   3  11        0.03        4.95      5.39 o
   7   3  11      644.03      583.57    133.08 o
   8   3  11       10.74        3.46      7.98 o
   9   3  11       16.74        5.42     10.40 o
  10   3  11      104.47       92.53     18.35 o
  11   3  11        2.31        5.98     12.47 o
  12   3  11        0.12       -8.44     13.31 o
   0   4  11      520.97      534.12     13.32 o
   1   4  11      762.79      772.77     13.03 o
   2   4  11     1556.06     1497.83     39.50 o
   3   4  11        4.12        3.95      5.62 o
   4   4  11        1.41       -0.25      3.11 o
   5   4  11       58.32       75.95      6.99 o
   6   4  11      144.48      142.79     10.73 o
   7   4  11       74.12       46.42     18.73 o
   8   4  11       20.34       19.90      9.93 o
   9   4  11        2.38        6.64      9.74 o
  10   4  11        0.31        2.96     10.75 o
  11   4  11       11.98       -3.57     12.50 o
  12   4  11        0.01       -0.71     13.98 o
   1   5  11      284.61      314.53      9.10 o
   2   5  11        0.17        0.46      2.09 o
   3   5  11      193.16      206.39     10.58 o
   4   5  11      363.64      263.28     50.25 o
   5   5  11       94.02       90.31      7.95 o
   6   5  11       44.89       40.99      7.95 o
   7   5  11        1.98       -2.34      7.09 o
   8   5  11        3.89        0.84      8.80 o
   9   5  11      141.66      109.83     42.90 o
  10   5  11        7.37        5.94     12.28 o
  11   5  11        0.54       -6.05     12.76 o
   0   6  11      735.97      785.14     21.02 o
   1   6  11      205.23      220.39      7.62 o
   2   6  11      598.29      607.52     14.13 o
   3   6  11      132.78      139.27      8.76 o
   4   6  11      243.45      256.36     13.07 o
   5   6  11      384.32      391.66     16.18 o
   6   6  11       96.22      105.34     11.16 o
   7   6  11       40.57       41.71     10.11 o
   8   6  11       53.70       60.01     11.71 o
   9   6  11       10.03       12.44     10.84 o
  10   6  11       10.21        2.10     12.28 o
  11   6  11        4.22       12.33     14.36 o
   1   7  11      135.16      151.87      7.97 o
   2   7  11      126.91      105.26      7.00 o
   3   7  11      100.21      112.11      8.90 o
   4   7  11     1244.16     1108.82    115.12 o
   5   7  11       41.34       42.99      8.43 o
   6   7  11       96.25       88.40     11.16 o
   7   7  11        3.45        5.61      7.35 o
   8   7  11      240.28      277.98     23.39 o
   9   7  11       35.13       37.04     11.53 o
  10   7  11        7.26        9.35     11.05 o
  11   7  11       43.52       35.27     15.02 o
   0   8  11        5.21       -3.50      6.71 o
   1   8  11       52.90       59.01      7.41 o
   2   8  11       27.63       25.87      6.51 o
   3   8  11      682.89      636.21     19.08 o
   4   8  11       37.83       53.11      9.11 o
   5   8  11       13.24        8.73      6.58 o
   6   8  11        7.18       12.92      8.63 o
   7   8  11       29.50       31.68     10.04 o
   8   8  11       45.86       61.69     13.02 o
   9   8  11      122.57      146.57     17.92 o
  10   8  11      173.59      180.07     23.13 o
   1   9  11       37.60       42.23      7.98 o
   2   9  11      731.13      723.47     20.98 o
   3   9  11       89.34       87.29     10.15 o
   4   9  11     1089.32     1014.40     27.56 o
   5   9  11        6.53        2.69      7.86 o
   6   9  11       51.32       47.58     11.06 o
   7   9  11        4.16        3.92      8.74 o
   8   9  11      144.52      136.68     16.80 o
   9   9  11        0.15        3.02     10.87 o
  10   9  11        0.52        8.21     12.07 o
   0  10  11     2349.04     2202.59     75.12 o
   1  10  11       87.53       92.29     10.69 o
   2  10  11       10.44       14.59      7.83 o
   3  10  11       17.12       20.73      8.09 o
   4  10  11      133.06      116.37     14.15 o
   5  10  11       57.00       39.45     10.68 o
   6  10  11      389.96      380.07     23.61 o
   7  10  11      156.56      153.70     17.47 o
   8  10  11       11.04        9.18     10.25 o
   9  10  11        2.10        0.77     11.83 o
   1  11  11       28.12       19.50      9.66 o
   2  11  11      421.21      400.36     21.47 o
   3  11  11        1.16       10.72      8.22 o
   4  11  11      237.47      240.30     20.31 o
   5  11  11      115.82      120.20     15.57 o
   6  11  11       12.32       11.65      9.74 o
   7  11  11       10.17        2.30      9.52 o
   8  11  11       10.96        0.17     10.16 o
   9  11  11        0.89       10.78     12.70 o
   0  12  11      218.36      237.37     36.18 o
   1  12  11       19.53        7.95     10.12 o
   2  12  11       16.24       14.34      9.69 o
   3  12  11      315.54      275.93     22.12 o
   4  12  11      232.47      230.15     20.91 o
   5  12  11        0.24        3.17      8.94 o
   6  12  11        2.19        9.97     10.21 o
   7  12  11        5.45        7.67     10.28 o
   8  12  11       37.20       57.36     15.08 o
   1  13  11        0.51       -3.15     17.70 o
   2  13  11      314.70      304.49     25.34 o
   3  13  11        0.65        5.24      9.35 o
   4  13  11      171.11      176.47     19.47 o
   5  13  11       25.08       31.87     12.12 o
   6  13  11       57.49       73.75     15.33 o
   7  13  11        6.93       14.77     11.56 o
   0  14  11      174.89      136.86     33.04 o
   1  14  11       44.91       35.48     16.10 o
   2  14  11       66.64       77.08     20.25 o
   3  14  11       82.60       89.46     18.13 o
   4  14  11       21.86       22.39     13.11 o
   5  14  11       28.02       55.68     16.38 o
   6  14  11       25.67       39.59     15.34 o
   1  15  11       24.59       26.14     16.90 o
   2  15  11       63.32       74.93     21.05 o
   3  15  11      101.71       91.65     23.34 o
   4  15  11       95.34      111.58     20.94 o
   0  16  11        0.44       19.66     24.38 o
   0   0  12     4681.81     5199.66     43.26 o
   1   0  12      384.10      409.32     10.22 o
   2   0  12     2086.73     2060.33     46.28 o
   3   0  12        2.48       -0.56      2.61 o
   4   0  12       14.39       10.98      4.65 o
   5   0  12      267.46      187.37     62.81 o
   6   0  12      282.69      176.07    117.20 o
   7   0  12        3.28       -5.39      8.69 o
   8   0  12       92.62       45.16     46.01 o
   9   0  12        7.68        0.05      9.25 o
  10   0  12       78.57       86.52     24.38 o
  11   0  12        9.80        7.87     18.09 o
  12   0  12       81.94       90.46     30.68 o
   1   1  12       94.59       58.55      6.51 o
   2   1  12       87.74       80.68      8.01 o
   3   1  12      341.48      314.46     54.01 o
   4   1  12        2.17       -1.71      2.70 o
   5   1  12        2.42        0.47      3.42 o
   6   1  12      177.56      146.56     37.25 o
   7   1  12      525.95      377.39    121.62 o
   8   1  12       76.29       33.52     11.91 o
   9   1  12       35.07       29.06     11.50 o
  10   1  12       18.23       18.88     13.76 o
  11   1  12        2.33       10.10     12.50 o
  12   1  12       13.19        6.76     14.11 o
   0   2  12      872.06      722.60     87.84 o
   1   2  12     2575.38     2538.39    155.92 o
   2   2  12       14.89       12.25      3.59 o
   3   2  12      194.35      187.11     33.46 o
   4   2  12      137.33      134.87     26.79 o
   5   2  12      525.04      423.61     86.39 o
   6   2  12      689.86      715.35    101.52 o
   7   2  12     2080.60     1835.27    412.85 o
   8   2  12        0.22       -2.07      7.05 o
   9   2  12        1.75       -6.39      8.31 o
  10   2  12        9.17       12.48     11.87 o
  11   2  12       28.02       31.00     14.67 o
  12   2  12        5.15        9.09     14.89 o
   1   3  12     1095.77     1094.60     77.84 o
   2   3  12      863.56      861.78     82.02 o
   3   3  12       30.35       38.42      8.85 o
   4   3  12      304.51      226.65     70.58 o
   5   3  12      291.97      316.76     35.01 o
   6   3  12       89.36       91.04     16.38 o
   7   3  12      924.85      912.37    202.67 o
   8   3  12       16.87       11.98      8.28 o
   9   3  12       19.68       17.69     10.85 o
  10   3  12        9.53        4.12     11.39 o
  11   3  12        1.39        8.49     13.21 o
  12   3  12       20.80       10.66     14.73 o
   0   4  12     1131.51     1127.72     26.56 o
   1   4  12     1548.72     1592.89     19.97 o
   2   4  12      610.60      576.04     11.38 o
   3   4  12     1723.68     1898.43     62.10 o
   4   4  12       25.83       23.80      7.67 o
   5   4  12       20.33       17.04      4.55 o
   6   4  12      302.55      277.52     34.87 o
   7   4  12      142.28      121.29     31.74 o
   8   4  12      137.67      113.34     46.89 o
   9   4  12      115.76       81.74     33.76 o
  10   4  12       66.59       79.51     17.95 o
  11   4  12        6.78        3.15     13.35 o
   1   5  12       83.74       79.90      5.57 o
   2   5  12       10.52        8.12      2.68 o
   3   5  12       18.53       19.41      6.67 o
   4   5  12       52.90       53.54      5.42 o
   5   5  12       93.87       68.89     18.22 o
   6   5  12       68.02       66.51      9.04 o
   7   5  12      107.12      136.70     13.08 o
   8   5  12        0.04       -1.84      7.92 o
   9   5  12      164.59      114.38     50.54 o
  10   5  12        1.99        2.87     12.07 o
  11   5  12       30.78       33.22     16.42 o
   0   6  12      154.13      167.18     10.49 o
   1   6  12       96.96      104.08      6.34 o
   2   6  12       60.07       77.25      5.72 o
   3   6  12        0.79        2.08      3.08 o
   4   6  12       94.42       62.34     14.19 o
   5   6  12      211.58      197.84     10.88 o
   6   6  12      542.85      602.47     20.35 o
   7   6  12        3.61        2.86      7.27 o
   8   6  12        5.85        6.12      8.03 o
   9   6  12       12.71        5.55      9.24 o
  10   6  12       28.28       60.69     17.69 o
  11   6  12        7.44        8.31     13.79 o
   1   7  12      108.55      105.12      7.63 o
   2   7  12      620.65      642.68     15.60 o
   3   7  12       77.59       86.96      8.14 o
   4   7  12      288.15      264.33     14.80 o
   5   7  12        5.61        2.16      5.96 o
   6   7  12        0.24        5.63      6.93 o
   7   7  12       45.27       50.49     10.76 o
   8   7  12       20.34       33.93     10.56 o
   9   7  12       88.88      104.61     15.50 o
  10   7  12       83.10      107.75     18.07 o
   0   8  12       66.79       71.19     12.16 o
   1   8  12       11.21       11.08      5.66 o
   2   8  12      126.46      126.36     10.80 o
   3   8  12      759.64      756.46     20.67 o
   4   8  12      226.88      230.32     15.17 o
   5   8  12        4.65        2.28      6.48 o
   6   8  12      713.39      726.43     26.37 o
   7   8  12        7.79        4.08      8.50 o
   8   8  12       97.31      104.34     21.46 o
   9   8  12        1.80        2.72      9.69 o
  10   8  12        9.41       15.60     12.69 o
   1   9  12      160.45      168.61     13.99 o
   2   9  12      241.30      231.64     15.73 o
   3   9  12      479.64      493.49     18.46 o
   4   9  12       59.72       62.69     10.23 o
   5   9  12        0.80        1.97      7.43 o
   6   9  12        5.52       -3.05      7.82 o
   7   9  12        2.39       -1.24      8.17 o
   8   9  12        1.58       -3.78      8.17 o
   9   9  12       78.33       79.29     15.13 o
  10   9  12        5.94       14.03     13.19 o
   0  10  12      131.12      131.64     20.93 o
   1  10  12       83.62       85.93     11.59 o
   2  10  12      451.24      408.71     19.30 o
   3  10  12       51.85       42.86      9.61 o
   4  10  12       50.26       44.24     10.56 o
   5  10  12       19.10       19.75      9.88 o
   6  10  12       63.22       60.16     12.01 o
   7  10  12        3.62       11.54      9.58 o
   8  10  12        1.43        7.48      9.64 o
   9  10  12        4.16       14.67     11.40 o
   1  11  12       12.24       29.35     10.51 o
   2  11  12        4.75        0.06      6.66 o
   3  11  12      584.61      621.31     26.39 o
   4  11  12       43.84       47.53     11.76 o
   5  11  12        2.53        2.57      8.63 o
   6  11  12       27.07       30.66     11.35 o
   7  11  12        2.84        9.49     10.11 o
   8  11  12        1.91        8.70     10.85 o
   0  12  12       23.85       24.16     15.10 o
   1  12  12        0.15       -8.36      8.36 o
   2  12  12        7.79        8.42      8.96 o
   3  12  12        0.35        5.39      8.60 o
   4  12  12        3.34        4.33      9.19 o
   5  12  12       51.52       70.06     13.91 o
   6  12  12       60.80       53.91     13.41 o
   7  12  12       12.29        8.01     10.51 o
   1  13  12        2.55        4.47     12.20 o
   2  13  12      253.27      309.13     27.36 o
   3  13  12       48.63       45.39     12.91 o
   4  13  12       49.59       73.91     14.47 o
   5  13  12      103.75      126.92     17.91 o
   6  13  12        5.09        7.83     11.21 o
   0  14  12      221.94      257.99     42.47 o
   1  14  12       31.23       22.67     15.23 o
   2  14  12       52.79       33.71     16.10 o
   3  14  12       97.70      107.61     19.20 o
   4  14  12       48.35       58.57     16.38 o
   5  14  12       24.21       31.74     14.81 o
   1  15  12        0.14        5.19     13.77 o
   2  15  12       11.09        4.26     15.29 o
   3  15  12        4.98        9.08     15.11 o
   1   1  13     1011.44      932.73     10.67 o
   2   1  13     1041.08     1007.14     43.83 o
   3   1  13       61.49       44.97      8.48 o
   4   1  13      357.31      380.69     77.43 o
   5   1  13      108.26       82.05     26.41 o
   6   1  13        0.41       -0.67      4.69 o
   7   1  13      116.90       80.67     31.18 o
   8   1  13        0.47        1.95      6.60 o
   9   1  13        1.17        0.03      7.29 o
  10   1  13       35.74       48.16     16.12 o
  11   1  13        0.81       -4.72     11.39 o
   0   2  13     1743.69     1931.44     22.22 o
   1   2  13       33.34       44.09      4.07 o
   2   2  13       16.81       13.48      3.31 o
   3   2  13        0.50        1.85      4.31 o
   4   2  13        9.43       -0.95      4.60 o
   5   2  13     1850.78     1877.94    363.41 o
   6   2  13       71.65       71.17     13.65 o
   7   2  13      129.08       93.13     27.73 o
   8   2  13       59.08       50.92     14.82 o
   9   2  13       67.15       61.88     21.57 o
  10   2  13      134.60      142.04     21.61 o
  11   2  13       40.28       50.26     16.23 o
   1   3  13      208.00      216.51     16.65 o
   2   3  13      616.08      555.54     52.12 o
   3   3  13        3.94        2.60      4.72 o
   4   3  13     2074.76     1700.65    369.86 o
   5   3  13        8.13        5.05      6.91 o
   6   3  13      369.20      258.01     98.95 o
   7   3  13       38.31       40.19     13.94 o
   8   3  13      204.74      162.59     46.84 o
   9   3  13        4.67       -0.79      8.89 o
  10   3  13       79.56       71.38     17.13 o
  11   3  13       26.89       23.37     14.54 o
   0   4  13        2.82        6.66      4.12 o
   1   4  13      322.38      324.42      9.07 o
   2   4  13     1281.57     1373.38     17.86 o
   3   4  13       22.77       18.77      7.17 o
   4   4  13      622.03      604.60    120.53 o
   5   4  13      107.11       65.78     30.40 o
   6   4  13     1029.53      884.66    134.13 o
   7   4  13        0.12        0.99      6.70 o
   8   4  13      672.44      596.33    140.97 o
   9   4  13       13.23        9.06      9.74 o
  10   4  13        3.37        6.51     11.72 o
  11   4  13       27.69       17.30     13.95 o
   1   5  13      884.14      832.84     92.94 o
   2   5  13       20.16        8.89      4.41 o
   3   5  13        0.39       -4.20      5.70 o
   4   5  13        3.24        3.74      6.64 o
   5   5  13        2.60        1.15      4.69 o
   6   5  13        3.89        2.75      4.15 o
   7   5  13       80.05       65.02     14.00 o
   8   5  13        0.80       -4.62      7.25 o
   9   5  13        1.53        0.71      9.59 o
  10   5  13        1.78        3.35     11.52 o
  11   5  13       11.16       19.75     14.74 o
   0   6  13      106.84      118.68      9.53 o
   1   6  13       23.46       25.77      4.19 o
   2   6  13      686.01      676.54     14.63 o
   3   6  13      154.38      188.65     10.82 o
   4   6  13      340.22      332.96     15.40 o
   5   6  13       39.60       48.57      6.25 o
   6   6  13        4.63        3.12      6.17 o
   7   6  13      164.01      167.15     14.15 o
   8   6  13       47.71       45.69     11.11 o
   9   6  13       21.52       13.64      9.64 o
  10   6  13      151.63      174.16     21.36 o
  11   6  13       11.63       10.04     12.13 o
   1   7  13       26.94       23.75      5.65 o
   2   7  13     3309.82     3379.06     41.15 o
   3   7  13      514.42      459.77     25.09 o
   4   7  13      217.46      147.16     31.58 o
   5   7  13       13.70       24.54      7.22 o
   6   7  13       40.25       53.81      9.43 o
   7   7  13       51.58       48.46     10.39 o
   8   7  13       21.72       27.81      9.89 o
   9   7  13        9.10        5.78      9.15 o
  10   7  13      190.79      237.25     24.66 o
   0   8  13      201.01      223.31     22.24 o
   1   8  13      243.53      259.22     15.03 o
   2   8  13        4.72        8.08      6.29 o
   3   8  13      175.42      182.93     13.44 o
   4   8  13      305.31      303.49     16.33 o
   5   8  13       97.26      104.20     11.36 o
   6   8  13        3.97       11.10      8.09 o
   7   8  13       46.07       47.41     10.95 o
   8   8  13       54.65       59.63     12.29 o
   9   8  13        1.95        7.52      9.97 o
  10   8  13       10.52        8.26     12.06 o
   1   9  13     1157.65     1229.47     32.71 o
   2   9  13        4.99        4.69      6.75 o
   3   9  13       42.56       34.92      8.39 o
   4   9  13      244.15      233.71     16.06 o
   5   9  13      524.00      553.02     23.28 o
   6   9  13        4.83        9.37      8.32 o
   7   9  13       48.51       55.14     11.92 o
   8   9  13        0.02        3.97      9.10 o
   9   9  13       53.45       53.30     14.00 o
   0  10  13       64.48       73.29     17.16 o
   1  10  13        1.84       -2.62      6.74 o
   2  10  13      124.53      130.61     13.37 o
   3  10  13      103.29      130.02     13.62 o
   4  10  13        0.00       -5.60      7.01 o
   5  10  13      207.05      225.61     18.62 o
   6  10  13       47.50       41.97     11.23 o
   7  10  13       89.93       79.06     14.29 o
   8  10  13       12.92       22.36     11.24 o
   9  10  13        8.81        6.62     10.62 o
   1  11  13       54.24       45.42     10.85 o
   2  11  13        0.16        1.65      7.26 o
   3  11  13      193.46      188.94     18.17 o
   4  11  13       23.94       27.14     10.40 o
   5  11  13        8.99       14.65      9.58 o
   6  11  13        0.05       -3.91      8.61 o
   7  11  13        0.24        2.36      9.81 o
   8  11  13        9.45       10.05     11.15 o
   0  12  13      157.24      169.59     25.75 o
   1  12  13       24.44       39.54     11.89 o
   2  12  13      146.85      154.00     17.38 o
   3  12  13      256.48      294.23     21.59 o
   4  12  13       78.07       92.43     14.65 o
   5  12  13       34.33       39.32     11.87 o
   6  12  13       56.40       86.69     15.30 o
   7  12  13       19.97       12.17     11.29 o
   1  13  13       19.92       16.50     11.79 o
   2  13  13       55.10       53.74     14.88 o
   3  13  13        0.00       -0.73      9.59 o
   4  13  13      229.76      216.03     21.19 o
   5  13  13       18.31       11.15     10.71 o
   6  13  13       62.33       73.02     15.38 o
   0  14  13       18.34       29.10     21.24 o
   1  14  13       12.51        8.94     13.77 o
   2  14  13       62.33       62.58     18.33 o
   3  14  13        8.20       11.79     12.47 o
   4  14  13      200.79      221.79     25.11 o
   5  14  13       42.94       33.69     14.92 o
   1  15  13       18.97       12.14     16.01 o
   2  15  13        0.61       -0.97     14.33 o
   0   0  14       68.35       91.05     10.57 o
   1   0  14     2149.82     2238.67     30.27 o
   2   0  14     2801.00     2635.73    275.55 o
   3   0  14      251.42      185.34     47.88 o
   4   0  14       97.00       81.38     34.21 o
   5   0  14        1.31        6.83      5.33 o
   6   0  14      101.63       56.30     36.04 o
   7   0  14       10.33        7.99      8.44 o
   8   0  14       11.97       10.95      9.78 o
   9   0  14       37.53       33.86     21.68 o
  10   0  14        0.54       -2.36     14.94 o
  11   0  14       18.98       28.32     19.66 o
   1   1  14       44.07       78.62      4.27 o
   2   1  14      278.55      265.77     16.83 o
   3   1  14      221.39      204.01     17.43 o
   4   1  14       24.36       14.30      5.05 o
   5   1  14      374.50      381.45     43.27 o
   6   1  14       47.85       51.73     12.10 o
   7   1  14        0.86        0.18      6.06 o
   8   1  14       19.16       11.82      7.55 o
   9   1  14       29.88       12.35      8.61 o
  10   1  14       13.43       23.91     12.50 o
  11   1  14       32.34       40.51     15.45 o
   0   2  14      961.09     1029.62     28.55 o
   1   2  14        1.49        0.22      2.56 o
   2   2  14      149.35      130.36     12.43 o
   3   2  14       26.52       24.00      5.61 o
   4   2  14      110.96       90.10     16.40 o
   5   2  14      145.00      105.87     29.16 o
   6   2  14     1686.95     1424.64    246.65 o
   7   2  14       46.08       42.62     10.79 o
   8   2  14       83.75       61.22     15.14 o
   9   2  14      179.02      127.78     43.48 o
  10   2  14        0.58        7.87     11.68 o
  11   2  14       25.71       30.03     15.11 o
   1   3  14      458.73      485.16     48.24 o
   2   3  14       36.75       27.33      6.69 o
   3   3  14      440.32      352.67     88.58 o
   4   3  14      577.00      510.36    123.44 o
   5   3  14      544.51      438.87    109.45 o
   6   3  14       31.38       20.16      6.72 o
   7   3  14       79.94       64.28     16.98 o
   8   3  14        3.05       -3.22      7.51 o
   9   3  14       80.89       52.16     21.45 o
  10   3  14       41.69       57.23     15.87 o
  11   3  14        1.21        7.08     13.98 o
   0   4  14       45.30       36.06      9.00 o
   1   4  14       38.67       24.48      5.97 o
   2   4  14      473.30      360.49     98.93 o
   3   4  14      586.35      480.72    124.96 o
   4   4  14       33.83       31.40      8.25 o
   5   4  14      101.80       52.50     21.29 o
   6   4  14        0.04       -0.20      5.11 o
   7   4  14      444.82      406.34     61.29 o
   8   4  14      110.57       90.40     30.90 o
   9   4  14       15.72        6.59      9.70 o
  10   4  14        0.81       11.34     11.72 o
  11   4  14        6.32        9.90     13.53 o
   1   5  14       13.60       11.02      3.70 o
   2   5  14       12.29       13.65      4.63 o
   3   5  14       55.90       44.93      9.14 o
   4   5  14      403.73      387.57     19.41 o
   5   5  14       13.29       12.61      8.29 o
   6   5  14       60.50       52.14     22.07 o
   7   5  14       28.12       18.17      7.27 o
   8   5  14       79.89       62.73     16.86 o
   9   5  14       44.55       38.01     10.81 o
  10   5  14        5.34        6.07     12.37 o
  11   5  14       19.28       35.71     18.09 o
   0   6  14      201.61      230.73     14.76 o
   1   6  14      357.54      393.38     10.71 o
   2   6  14       28.35       27.13      4.77 o
   3   6  14       14.53       29.71      8.77 o
   4   6  14      189.58      201.84     17.51 o
   5   6  14       15.94       19.80      9.07 o
   6   6  14       29.08       32.65      6.06 o
   7   6  14       28.25       28.57      8.28 o
   8   6  14       70.90       44.29     17.98 o
   9   6  14       11.03        6.65      9.00 o
  10   6  14       32.53       49.32     13.97 o
   1   7  14      673.46      682.36     18.64 o
   2   7  14        0.83        8.59      4.53 o
   3   7  14      439.64      449.28     12.79 o
   4   7  14       23.95       24.19      6.42 o
   5   7  14       45.81       56.78      6.87 o
   6   7  14       28.51       25.97      7.51 o
   7   7  14       34.32       41.07      9.67 o
   8   7  14        9.43        5.56      8.41 o
   9   7  14        0.00       -3.13      8.50 o
  10   7  14       43.91       47.55     14.47 o
   0   8  14     1013.38     1032.59     91.24 o
   1   8  14     1393.76     1376.59     28.78 o
   2   8  14      283.87      281.26     15.28 o
   3   8  14       88.45       99.81     10.65 o
   4   8  14       35.99       36.22      7.91 o
   5   8  14       72.42       60.73      9.38 o
   6   8  14        8.85        6.32      7.62 o
   7   8  14       45.19       53.09     10.90 o
   8   8  14        0.33        4.27      8.60 o
   9   8  14        8.05       17.73     10.32 o
   1   9  14      190.55      215.50     15.18 o
   2   9  14       28.13       35.58      8.37 o
   3   9  14       69.45       61.55      9.84 o
   4   9  14      164.28      155.33     13.65 o
   5   9  14       15.51       10.31      7.59 o
   6   9  14        0.01        3.21      8.01 o
   7   9  14       31.32       36.75     10.54 o
   8   9  14        0.02        2.95      8.84 o
   9   9  14       35.26       45.50     13.10 o
   0  10  14      188.03      183.87     23.86 o
   1  10  14       64.92       72.30     10.94 o
   2  10  14      137.42      132.18     13.44 o
   3  10  14       21.05       11.40      7.89 o
   4  10  14      184.19      191.41     15.84 o
   5  10  14       27.35       32.42     10.29 o
   6  10  14        7.34        4.67      7.98 o
   7  10  14       15.13       22.79     10.30 o
   8  10  14        0.00       -1.08      9.13 o
   1  11  14        4.93       11.10      8.69 o
   2  11  14       38.57       32.66      9.83 o
   3  11  14        0.32       -1.66      7.80 o
   4  11  14       74.81       84.05     13.41 o
   5  11  14      294.17      306.46     21.59 o
   6  11  14       44.92       54.57     12.53 o
   7  11  14        9.55       20.56     11.02 o
   8  11  14        0.07        9.13     10.49 o
   0  12  14       96.81       95.36     20.98 o
   1  12  14       10.59        4.76      9.18 o
   2  12  14        2.17        4.39      8.49 o
   3  12  14       70.65       69.00     13.55 o
   4  12  14        2.35       -5.87      8.77 o
   5  12  14       74.93       85.09     14.74 o
   6  12  14       10.90       14.02     10.66 o
   7  12  14        8.34        4.13     10.25 o
   1  13  14        2.69       -4.81     10.29 o
   2  13  14        0.70        7.24     11.38 o
   3  13  14        0.11       -4.96      8.75 o
   4  13  14        3.14       -2.31      9.39 o
   5  13  14        3.48       11.34     11.12 o
   0  14  14       19.94       29.10     22.81 o
   1  14  14        0.21        5.71     13.06 o
   2  14  14        4.39       -3.67     12.28 o
   3  14  14       56.92       67.16     16.85 o
   4  14  14       15.16       23.77     14.00 o
   1  15  14        9.52       11.06     14.73 o
   1   1  15        2.57        6.44      2.71 o
   2   1  15       54.66       40.02      5.08 o
   3   1  15       15.32       10.84      3.95 o
   4   1  15      185.03      180.08     23.81 o
   5   1  15      270.72      291.60     33.83 o
   6   1  15      203.86      159.06     34.80 o
   7   1  15       35.30       34.84      9.88 o
   8   1  15      158.32      139.91     32.95 o
   9   1  15       71.62       55.63     10.72 o
  10   1  15       18.09       20.47     12.50 o
  11   1  15        1.44        2.38     11.87 o
   0   2  15      875.98     1030.87     19.01 o
   1   2  15       71.90       92.91      6.63 o
   2   2  15        0.29       -3.20      3.20 o
   3   2  15       46.76       48.88      8.35 o
   4   2  15       16.94       16.65      7.04 o
   5   2  15       14.35       11.02      7.25 o
   6   2  15      247.06      200.88     87.81 o
   7   2  15       13.46       11.73      7.13 o
   8   2  15       32.72       35.41     12.94 o
   9   2  15      236.79      187.88     43.63 o
  10   2  15        5.96       12.48     11.87 o
  11   2  15        0.08        1.45     11.87 o
   1   3  15       33.74       22.79      6.46 o
   2   3  15      161.11      117.63     34.50 o
   3   3  15       20.77        8.41      7.56 o
   4   3  15       32.04       28.09     10.85 o
   5   3  15     1279.94     1134.37    265.05 o
   6   3  15        0.80        6.69      7.60 o
   7   3  15      853.72      763.96    101.80 o
   8   3  15       10.79        5.54      7.55 o
   9   3  15        0.12        1.21      8.63 o
  10   3  15       90.21       83.53     42.23 o
  11   3  15        2.10       12.22     12.99 o
   0   4  15       35.85       24.04     10.46 o
   1   4  15      354.58      310.71     59.22 o
   2   4  15       91.13       60.16     22.71 o
   3   4  15        0.05       -0.17      6.02 o
   4   4  15      181.52      139.22     39.28 o
   5   4  15      283.23      215.36     66.46 o
   6   4  15      192.23      120.15     41.27 o
   7   4  15      126.77       77.05     28.16 o
   8   4  15       35.50       32.34      8.88 o
   9   4  15       64.80       41.85     23.51 o
  10   4  15       49.62       37.31     13.27 o
  11   4  15        5.98       16.96     13.38 o
   1   5  15      234.45      215.07     10.31 o
   2   5  15       35.93       31.96      5.36 o
   3   5  15        0.38        1.47      6.70 o
   4   5  15       13.82        5.61      7.43 o
   5   5  15        0.10       -5.28      6.70 o
   6   5  15        6.00        6.75      7.94 o
   7   5  15       31.18       26.35     12.37 o
   8   5  15        2.67        0.91      7.18 o
   9   5  15       69.14       38.94     10.42 o
  10   5  15        6.69       -3.24      9.42 o
   0   6  15      900.14      997.87     25.16 o
   1   6  15      378.20      322.64     50.79 o
   2   6  15       13.57        3.03      3.40 o
   3   6  15      195.55      200.07     16.63 o
   4   6  15      228.26      233.08     18.43 o
   5   6  15        0.86       -0.28      7.55 o
   6   6  15        0.03       -5.23      7.28 o
   7   6  15        7.61        4.87      8.71 o
   8   6  15      147.16      123.65     30.49 o
   9   6  15        1.28       -1.58      8.23 o
  10   6  15       12.83        7.17     10.13 o
   1   7  15      448.40      477.43     14.35 o
   2   7  15        9.96       11.56      4.73 o
   3   7  15       23.88       34.10      9.75 o
   4   7  15       53.26       56.88     11.34 o
   5   7  15        3.20        3.23      7.94 o
   6   7  15      129.73      153.72     17.84 o
   7   7  15       12.14        5.80      7.29 o
   8   7  15        0.75       -3.67      7.79 o
   9   7  15       44.80       27.36     10.56 o
  10   7  15       34.93       26.64     11.55 o
   0   8  15     1444.61     1625.68     46.95 o
   1   8  15      602.61      619.30     23.41 o
   2   8  15      166.69      175.82     12.68 o
   3   8  15       32.33       45.20      8.10 o
   4   8  15       37.38       44.67      6.51 o
   5   8  15        4.66        4.18      6.20 o
   6   8  15       62.27       67.31      9.96 o
   7   8  15        7.38        6.86      7.72 o
   8   8  15       31.82       30.46     10.22 o
   9   8  15        0.88        5.79      9.80 o
   1   9  15      304.64      297.96     16.54 o
   2   9  15        8.39        3.44      6.82 o
   3   9  15      231.27      215.92     14.91 o
   4   9  15      325.71      339.50     17.71 o
   5   9  15        4.47       11.05      7.30 o
   6   9  15      142.71      156.88     15.18 o
   7   9  15        1.97       -2.12      7.74 o
   8   9  15       75.05       84.92     13.91 o
   9   9  15        4.16        2.59      9.42 o
   0  10  15      379.86      421.34     30.11 o
   1  10  15        2.42        0.81      7.76 o
   2  10  15        6.12        5.92      7.15 o
   3  10  15       26.56       17.81      7.81 o
   4  10  15        4.28        6.58      7.54 o
   5  10  15       11.95       12.78      8.53 o
   6  10  15       13.57        8.01      8.84 o
   7  10  15        8.74       16.95      9.87 o
   8  10  15       27.31       51.95     12.85 o
   1  11  15       20.86       13.44      9.35 o
   2  11  15      113.20      111.25     13.41 o
   3  11  15       54.05       67.92     11.61 o
   4  11  15        8.39       12.31      9.12 o
   5  11  15      151.84      168.82     17.36 o
   6  11  15       42.31       41.37     11.60 o
   7  11  15       51.92       42.34     12.23 o
   0  12  15       36.49       52.94     17.86 o
   1  12  15        6.54        3.14      9.13 o
   2  12  15       48.59       49.16     11.17 o
   3  12  15       35.06       40.18     11.83 o
   4  12  15      209.33      179.49     18.53 o
   5  12  15      202.57      200.31     19.56 o
   6  12  15        0.67        7.04     10.29 o
   1  13  15        3.39        0.28     10.60 o
   2  13  15        3.31       11.48     11.99 o
   3  13  15       97.85      100.78     16.12 o
   4  13  15       16.66        9.23     10.19 o
   5  13  15       68.82       74.92     14.81 o
   0  14  15        0.63      -14.94     17.30 o
   1  14  15        1.92        4.72     13.31 o
   2  14  15        7.07       12.02     14.67 o
   3  14  15      237.07      265.45     24.06 o
   0   0  16      916.63     1005.63     27.81 o
   1   0  16      503.64      528.04     14.35 o
   2   0  16       85.91       96.77      7.16 o
   3   0  16       57.62       92.46     14.74 o
   4   0  16      242.48      239.57     21.54 o
   5   0  16     1300.62     1459.61     24.67 o
   6   0  16      450.35      388.80    128.61 o
   7   0  16      303.51      235.19     96.03 o
   8   0  16       62.18       34.51     21.34 o
   9   0  16       82.83       83.12     40.48 o
  10   0  16        7.34       11.80     16.52 o
  11   0  16       75.29      121.13     29.10 o
   1   1  16      741.24      896.03     12.36 o
   2   1  16        3.93        3.79      3.08 o
   3   1  16      101.59       70.27      7.39 o
   4   1  16      250.28      221.30     20.38 o
   5   1  16       19.06       16.79      6.60 o
   6   1  16        3.39        4.50      5.13 o
   7   1  16        0.17       -3.96      5.62 o
   8   1  16       65.10       43.58     10.37 o
   9   1  16       48.73       65.84     15.91 o
  10   1  16        0.30       -0.91     10.52 o
  11   1  16       34.68       38.86     14.99 o
   0   2  16      113.03      118.31      9.65 o
   1   2  16       20.33       23.19      5.60 o
   2   2  16       12.75       11.20      4.79 o
   3   2  16       11.50       13.20      5.21 o
   4   2  16        0.00        0.99      6.00 o
   5   2  16        0.03        2.67      6.78 o
   6   2  16      697.29      538.32    125.93 o
   7   2  16       22.49       17.34     10.48 o
   8   2  16        7.04       11.63      7.73 o
   9   2  16      118.14       93.49     28.42 o
  10   2  16       15.75       20.36     10.98 o
  11   2  16       39.71       37.78     15.73 o
   1   3  16      159.48      121.73     18.47 o
   2   3  16      479.02      404.40    106.35 o
   3   3  16      641.91      504.48    125.82 o
   4   3  16      168.18      128.84     38.76 o
   5   3  16      151.86      104.13     38.51 o
   6   3  16        0.95        1.17      7.48 o
   7   3  16       29.86       20.42      9.77 o
   8   3  16        0.22       -1.14      6.40 o
   9   3  16      176.45      160.04     53.49 o
  10   3  16        6.52       -3.39     10.08 o
   0   4  16       66.15       27.96     17.14 o
   1   4  16      126.12      109.19     38.53 o
   2   4  16       18.47       15.77      6.85 o
   3   4  16       13.45       12.13      7.09 o
   4   4  16      843.58      739.53    178.54 o
   5   4  16        0.64       -6.72      6.72 o
   6   4  16      272.38      227.77     60.95 o
   7   4  16        6.15        2.75      8.01 o
   8   4  16       27.29       27.71     10.34 o
   9   4  16       15.19       22.24      9.18 o
  10   4  16       52.07       28.43     12.60 o
   1   5  16       37.62       39.71     14.88 o
   2   5  16      388.03      314.31     53.03 o
   3   5  16        0.26       -3.16      6.39 o
   4   5  16       15.19       16.31      8.23 o
   5   5  16       43.36       25.86      9.90 o
   6   5  16       29.87       21.76      9.63 o
   7   5  16       49.57       30.92     11.09 o
   8   5  16        3.06        3.61      9.63 o
   9   5  16        0.49       -0.34      9.54 o
  10   5  16        9.44       11.34     10.17 o
   0   6  16      248.99      256.70     14.94 o
   1   6  16       60.42       54.85      8.62 o
   2   6  16      756.67      787.01     25.82 o
   3   6  16       52.53       44.89      9.87 o
   4   6  16        2.54        0.00      7.27 o
   5   6  16       46.78       38.21     15.54 o
   6   6  16       28.20       15.44      9.19 o
   7   6  16        3.41        2.24      9.25 o
   8   6  16        6.92       16.44     11.79 o
   9   6  16       23.70       27.77     16.85 o
  10   6  16        2.04       -2.82      9.57 o
   1   7  16       59.44       62.81      6.75 o
   2   7  16       46.21       43.20     10.23 o
   3   7  16       16.40       19.57      8.85 o
   4   7  16        9.18       11.95      8.39 o
   5   7  16        1.69       -7.23      7.23 o
   6   7  16        2.41       -3.94      8.35 o
   7   7  16       25.81       26.62     12.70 o
   8   7  16        1.75       -6.18     10.27 o
   9   7  16        5.64       16.44      9.03 o
   0   8  16      104.28      131.21     18.46 o
   1   8  16      240.56      243.10     14.47 o
   2   8  16       52.27       49.68      8.36 o
   3   8  16       81.46       93.91     13.92 o
   4   8  16        2.69       -0.13      8.22 o
   5   8  16      175.72      172.50     18.70 o
   6   8  16        3.58       -0.18      8.75 o
   7   8  16        3.10        0.19     10.25 o
   8   8  16        1.55       -3.04     11.18 o
   9   8  16        1.02        0.71      8.81 o
   1   9  16      647.51      699.99     22.44 o
   2   9  16        3.05        1.78      6.55 o
   3   9  16       12.44       18.33      7.54 o
   4   9  16       26.61       31.77      7.96 o
   5   9  16      236.59      235.59     22.71 o
   6   9  16       20.63       15.92     11.79 o
   7   9  16       66.59       56.42     15.92 o
   8   9  16        0.87        5.15     12.50 o
   0  10  16      322.25      337.23     28.93 o
   1  10  16        5.59        8.80      8.67 o
   2  10  16        0.45       -3.75      6.73 o
   3  10  16      126.67      118.81     12.65 o
   4  10  16        8.26        5.50      7.34 o
   5  10  16        0.00        0.57      7.32 o
   6  10  16       40.95       27.81      9.56 o
   7  10  16        9.63       14.99      9.01 o
   1  11  16       50.23       58.46     12.13 o
   2  11  16       15.27       10.02      8.21 o
   3  11  16        0.21        4.36      7.74 o
   4  11  16        0.08       -4.80      8.09 o
   5  11  16        2.16        6.54      8.99 o
   6  11  16        7.05       15.77      9.61 o
   7  11  16        3.55        7.61      9.40 o
   0  12  16       40.27       32.29     15.84 o
   1  12  16        4.75       13.20      9.82 o
   2  12  16       35.66       37.47     11.77 o
   3  12  16       22.18       27.56     11.01 o
   4  12  16        4.25       -5.10      8.85 o
   5  12  16        0.02        0.59      8.93 o
   6  12  16       71.99       80.65     14.18 o
   1  13  16        2.75        2.53     10.90 o
   2  13  16       81.64       68.60     15.59 o
   3  13  16       47.84       42.19     12.88 o
   4  13  16        1.39       -0.24      9.77 o
   0  14  16       63.62       75.51     27.53 o
   1  14  16        0.80        7.39     13.87 o
   2  14  16        0.21       -0.90     12.39 o
   1   1  17       87.85      110.10      6.35 o
   2   1  17      214.07      223.55     10.74 o
   3   1  17      258.37      260.03     13.15 o
   4   1  17      178.77      169.86     27.07 o
   5   1  17        2.02       -0.64      5.61 o
   6   1  17        6.69       12.54      6.97 o
   7   1  17        1.76        4.99      5.99 o
   8   1  17        9.04       10.63      7.30 o
   9   1  17        0.00       -7.22      7.22 o
  10   1  17        6.31        1.94      9.23 o
   0   2  17       65.40       72.21      8.45 o
   1   2  17       62.67       39.19     14.69 o
   2   2  17      486.65      482.36     17.70 o
   3   2  17      347.06      332.31     53.37 o
   4   2  17      153.11      174.96     35.69 o
   5   2  17       14.05       17.04      7.93 o
   6   2  17      137.36      115.38     38.11 o
   7   2  17        8.25       -0.77      7.97 o
   8   2  17       37.04       31.73     10.48 o
   9   2  17        1.17        3.98      8.46 o
  10   2  17       14.35        5.50      9.34 o
   1   3  17       44.31       49.64      8.32 o
   2   3  17      132.03      110.47     37.37 o
   3   3  17     1829.88     1670.69    370.79 o
   4   3  17       24.60       10.76      7.46 o
   5   3  17        0.27       -3.21      6.48 o
   6   3  17       29.00       16.36      8.65 o
   7   3  17       58.57       33.26     12.42 o
   8   3  17        2.01       -3.77      8.28 o
   9   3  17      262.32      258.68     46.36 o
  10   3  17        7.34       -1.84      9.75 o
   0   4  17      491.01      536.54     23.99 o
   1   4  17      119.00       87.87     31.06 o
   2   4  17      477.95      351.27     94.32 o
   3   4  17      597.14      507.31    124.44 o
   4   4  17       74.80       61.27     16.71 o
   5   4  17      292.42      217.24     60.58 o
   6   4  17        0.43       -5.31      7.45 o
   7   4  17      123.45       83.63     31.37 o
   8   4  17        1.98        2.61      8.50 o
   9   4  17       25.98        4.60     11.58 o
  10   4  17       16.95       -1.69      8.53 o
   1   5  17       29.82       13.92      7.30 o
   2   5  17      312.59      231.17     77.68 o
   3   5  17      147.96       91.64     37.92 o
   4   5  17      225.94      160.61     45.94 o
   5   5  17      198.99      134.97     46.07 o
   6   5  17       17.47        9.34      8.78 o
   7   5  17       64.07       53.08     22.03 o
   8   5  17       32.40       22.61     11.18 o
   9   5  17       41.80       32.50     18.85 o
  10   5  17       49.78       48.35     11.30 o
   0   6  17      660.44      304.22    320.13 o
   1   6  17      207.83      184.97     29.69 o
   2   6  17      473.60      343.33     94.80 o
   3   6  17      223.76      189.91     59.73 o
   4   6  17      177.03       88.58     34.37 o
   5   6  17        4.66        2.72      8.16 o
   6   6  17       11.07       16.95      9.61 o
   7   6  17        2.72        3.62      8.77 o
   8   6  17       13.07       14.89     12.24 o
   9   6  17        7.79        0.27     12.37 o
   1   7  17       15.97       20.77      5.45 o
   2   7  17      382.05      409.93     21.25 o
   3   7  17      110.78      141.22     15.40 o
   4   7  17      335.23      409.80     22.89 o
   5   7  17       46.71       55.36     12.34 o
   6   7  17        7.75       12.38      9.63 o
   7   7  17       52.39       28.26     13.75 o
   8   7  17       90.27       84.02     43.97 o
   9   7  17        8.36       11.90     12.98 o
   0   8  17       23.21       25.15     12.22 o
   1   8  17      182.69      186.86     13.24 o
   2   8  17      269.41      270.39     13.98 o
   3   8  17        0.29        1.10      7.91 o
   4   8  17       15.89       14.10      9.45 o
   5   8  17       11.69        2.62      9.18 o
   6   8  17       13.50       24.30     11.29 o
   7   8  17        0.97        2.87     10.41 o
   8   8  17       42.01       17.97     15.05 o
   1   9  17        8.68        7.41      7.94 o
   2   9  17        6.14       -1.22      6.31 o
   3   9  17        0.53       -7.42      7.66 o
   4   9  17        6.69        9.90      9.59 o
   5   9  17        0.00       -3.78      9.01 o
   6   9  17        6.31        9.78     10.85 o
   7   9  17       12.06       12.33     12.27 o
   8   9  17       29.90       37.21     15.74 o
   0  10  17        0.66       -0.88     11.49 o
   1  10  17      416.68      452.03     22.03 o
   2  10  17        1.17        1.34      6.94 o
   3  10  17        7.27        5.90      7.05 o
   4  10  17       31.41       34.32     11.92 o
   5  10  17       85.16       88.30     17.81 o
   6  10  17       57.35       56.92     16.26 o
   7  10  17      204.05      247.65     28.49 o
   1  11  17       80.41       74.96     13.07 o
   2  11  17       37.06       36.85      9.89 o
   3  11  17        8.84        9.67      8.21 o
   4  11  17        0.38        3.89      8.08 o
   5  11  17        4.81        7.64      8.67 o
   6  11  17        0.56       -8.87     11.50 o
   0  12  17       48.09       30.34     16.15 o
   1  12  17        0.00       -1.93      8.95 o
   2  12  17        2.83        3.52      9.22 o
   3  12  17       85.29       90.25     14.39 o
   4  12  17        0.99        4.61      9.22 o
   5  12  17        0.01        4.42      9.26 o
   1  13  17        0.41        2.64     10.39 o
   2  13  17       20.41       29.79     13.26 o
   3  13  17       58.02       53.31     12.97 o
   0   0  18       67.63       79.44     16.52 o
   1   0  18      178.62      187.99     11.94 o
   2   0  18       48.90       51.81      6.71 o
   3   0  18      157.54      132.14     26.74 o
   4   0  18       48.88       43.34     12.03 o
   5   0  18      186.65      228.72     25.64 o
   6   0  18       25.23       31.37      7.90 o
   7   0  18        0.02        1.16      8.57 o
   8   0  18        4.64        6.82     10.55 o
   9   0  18       22.59       20.28     12.80 o
  10   0  18       29.93       39.35     18.09 o
   1   1  18      287.96      280.04      9.30 o
   2   1  18      582.83      641.77     16.17 o
   3   1  18        6.17        3.57      3.64 o
   4   1  18      186.78      199.08     13.31 o
   5   1  18       16.33       14.36      6.37 o
   6   1  18      370.81      363.23     55.55 o
   7   1  18      117.86      102.66     24.03 o
   8   1  18       60.23       50.40      9.98 o
   9   1  18       20.09       16.34      8.68 o
  10   1  18       51.12       49.88     18.85 o
   0   2  18       20.58       24.74      6.46 o
   1   2  18       38.41       35.67      6.98 o
   2   2  18        0.21        3.57      5.73 o
   3   2  18       55.33       69.53     11.08 o
   4   2  18      585.90      536.23     76.63 o
   5   2  18      125.20      103.28     25.81 o
   6   2  18      129.82      147.15     27.59 o
   7   2  18        7.72       -2.06      7.09 o
   8   2  18      243.67      213.04     43.06 o
   9   2  18        7.07       13.29      8.06 o
  10   2  18       18.83       19.29     10.09 o
   1   3  18      316.00      356.29     16.20 o
   2   3  18        3.58        2.27      5.56 o
   3   3  18      117.24       82.85     20.14 o
   4   3  18       48.65       34.28     13.94 o
   5   3  18      199.41      138.94     42.88 o
   6   3  18        2.07        1.28      7.80 o
   7   3  18        9.52        3.21      8.71 o
   8   3  18       12.41       14.57     10.16 o
   9   3  18       33.51       30.51     12.52 o
  10   3  18        7.22        3.17     11.69 o
   0   4  18      707.98      743.68     25.72 o
   1   4  18      185.91      155.76     39.95 o
   2   4  18      104.70       99.07     32.60 o
   3   4  18        0.47        2.84      6.91 o
   4   4  18       36.44       35.62      9.38 o
   5   4  18        1.44        2.51      7.37 o
   6   4  18      132.53       97.81     31.03 o
   7   4  18       59.68       57.49     19.62 o
   8   4  18        2.21       -7.22      8.82 o
   9   4  18        3.87        8.84     11.79 o
   1   5  18       91.90       73.44     27.96 o
   2   5  18      281.41      194.93     64.75 o
   3   5  18       71.58       44.04     23.73 o
   4   5  18       23.44       16.36     10.26 o
   5   5  18       15.65        9.28      8.27 o
   6   5  18        0.18        0.57      8.03 o
   7   5  18        9.83        8.95      9.13 o
   8   5  18       10.51        7.15     10.29 o
   9   5  18       17.93        4.20     11.39 o
   0   6  18      829.93      506.12    503.40 o
   1   6  18      496.50      373.76    117.69 o
   2   6  18      288.41      192.80     63.89 o
   3   6  18       14.16        3.49      7.66 o
   4   6  18       18.57       16.41      9.04 o
   5   6  18      217.55      150.54     55.09 o
   6   6  18        1.93       -5.61      8.55 o
   7   6  18       13.35       22.72     11.35 o
   8   6  18       53.01       18.64     22.86 o
   9   6  18       19.78        9.21     13.17 o
   1   7  18       80.41       66.07     16.91 o
   2   7  18      137.20       96.84     36.76 o
   3   7  18      163.99      121.44     43.62 o
   4   7  18       69.09       40.83     19.78 o
   5   7  18       76.47       52.50     16.29 o
   6   7  18        6.35        2.45      9.26 o
   7   7  18        2.96       10.01     10.40 o
   8   7  18        0.08       -8.06     10.50 o
   0   8  18     1088.57     1132.70     39.53 o
   1   8  18       33.22       26.70      8.01 o
   2   8  18        0.75       -0.31      8.00 o
   3   8  18        6.72        3.36      8.73 o
   4   8  18       27.65       30.84     11.29 o
   5   8  18       10.41       10.13      9.75 o
   6   8  18        9.54        4.59     10.01 o
   7   8  18        9.72       -1.15     10.60 o
   8   8  18       58.48       48.42     30.67 o
   1   9  18       34.37       33.67      9.00 o
   2   9  18       22.82        9.90      9.42 o
   3   9  18        2.13        1.59      8.92 o
   4   9  18       10.43       14.96      9.92 o
   5   9  18       16.85       17.86     10.77 o
   6   9  18        0.32        3.84     11.30 o
   7   9  18        4.09       -8.39     10.97 o
   0  10  18       20.47       27.65     13.34 o
   1  10  18       26.06       33.24      9.89 o
   2  10  18        0.21       -1.29      6.89 o
   3  10  18        0.55       -4.55      8.76 o
   4  10  18       24.17       26.84     11.97 o
   5  10  18       56.30       84.04     16.05 o
   6  10  18        9.33       11.78     12.83 o
   1  11  18       29.75       38.72     10.98 o
   2  11  18        3.46        4.95      8.74 o
   3  11  18        1.26        1.89      7.46 o
   4  11  18        0.79        0.52     10.48 o
   5  11  18       42.04       34.01     15.08 o
   0  12  18       32.58       29.55     16.08 o
   1  12  18        0.33       -3.23      9.37 o
   2  12  18       40.13       37.80     11.96 o
   3  12  18       10.51       11.72      9.58 o
   4  12  18       68.15       66.39     12.42 o
   1  13  18        2.48       -0.95     10.47 o
   2  13  18        7.73        7.46     11.84 o
   1   1  19        0.65        4.19      3.89 o
   2   1  19       22.11       28.82      7.98 o
   3   1  19       83.36       75.05      9.90 o
   4   1  19      159.26      156.99      9.93 o
   5   1  19       60.30       52.57      9.16 o
   6   1  19        2.35        5.53      7.43 o
   7   1  19        8.91        7.42      7.40 o
   8   1  19        5.53        4.37      8.14 o
   9   1  19        0.81        0.12      9.43 o
   0   2  19      206.90      200.26     18.61 o
   1   2  19       36.70       40.95      7.89 o
   2   2  19       58.73       54.74     17.12 o
   3   2  19        0.44       -1.88      5.88 o
   4   2  19       14.18        9.52      6.46 o
   5   2  19       20.13       16.07      7.09 o
   6   2  19       28.97       26.94      8.48 o
   7   2  19       11.16        3.39      7.63 o
   8   2  19       73.76       77.21     18.76 o
   9   2  19       61.64       45.81     15.56 o
   1   3  19       71.61       82.97     10.30 o
   2   3  19       90.21       77.77     10.38 o
   3   3  19        0.91       -1.68      5.57 o
   4   3  19       45.66       35.05      8.01 o
   5   3  19      124.42       72.85     28.92 o
   6   3  19       28.40       21.44      8.92 o
   7   3  19       47.26       42.12     14.86 o
   8   3  19        5.69       -0.96      9.26 o
   9   3  19       20.23       21.72     10.51 o
   0   4  19      276.59      337.72     14.33 o
   1   4  19      325.53      353.92     16.90 o
   2   4  19      167.42      135.12     29.55 o
   3   4  19      494.99      466.62    120.97 o
   4   4  19        4.57        9.46      7.66 o
   5   4  19        0.11       -5.66      6.93 o
   6   4  19       10.45        5.53      8.79 o
   7   4  19       33.85       19.56     10.21 o
   8   4  19        7.88        8.51     10.07 o
   9   4  19       69.59       36.98     29.85 o
   1   5  19      137.14      108.11     39.07 o
   2   5  19        3.76        0.55      7.29 o
   3   5  19       77.05       44.13     17.23 o
   4   5  19       42.33       27.76     11.17 o
   5   5  19       26.09       24.69      9.79 o
   6   5  19        3.74       -3.86      8.03 o
   7   5  19       19.70       24.16     13.74 o
   8   5  19       44.72       29.03     12.65 o
   9   5  19        5.52        8.47     12.44 o
   0   6  19       82.75       25.68     44.05 o
   1   6  19      511.48      375.80    109.72 o
   2   6  19       43.60       34.52     14.10 o
   3   6  19       13.32        6.88      8.27 o
   4   6  19       57.36       41.35     21.33 o
   5   6  19        0.58       -1.64      7.99 o
   6   6  19        0.72        0.32      9.06 o
   7   6  19       33.49       25.75     11.27 o
   8   6  19       74.23       44.59     21.93 o
   1   7  19      712.22      526.09    249.57 o
   2   7  19      432.54      394.17    104.76 o
   3   7  19        1.21        0.93      8.19 o
   4   7  19       16.58        3.51      8.72 o
   5   7  19        9.70        8.15      8.75 o
   6   7  19        0.02        0.80      8.89 o
   7   7  19       11.38       -1.97      9.50 o
   8   7  19       10.64        3.41     12.26 o
   0   8  19      242.08       90.08    123.49 o
   1   8  19       99.56       73.62     44.94 o
   2   8  19        3.28        1.85      8.33 o
   3   8  19       13.72        2.93      8.52 o
   4   8  19       66.47       59.16     24.70 o
   5   8  19       74.62       45.25     16.34 o
   6   8  19       11.54        5.81     10.12 o
   7   8  19        6.94        4.39     11.18 o
   1   9  19       36.95       44.80      9.51 o
   2   9  19       63.00       53.43     12.10 o
   3   9  19        7.38        2.49      9.44 o
   4   9  19       16.60        6.27      9.68 o
   5   9  19       39.99       60.93     14.14 o
   6   9  19       14.04       10.31     11.46 o
   7   9  19        3.37       -7.69     11.16 o
   0  10  19       24.13       22.67     13.53 o
   1  10  19       81.44       90.74     12.57 o
   2  10  19        4.04       -1.49      9.38 o
   3  10  19       18.77       19.02     11.34 o
   4  10  19        5.52        5.53     10.46 o
   5  10  19       87.79       90.43     16.64 o
   6  10  19       78.63       92.60     19.53 o
   1  11  19        5.30        7.37      9.31 o
   2  11  19       51.36       57.97     11.77 o
   3  11  19       24.83       27.18     12.18 o
   4  11  19       11.08        9.69     11.12 o
   5  11  19       25.18       18.09     14.22 o
   0  12  19       30.47       46.97     16.90 o
   1  12  19       51.47       44.17     12.38 o
   2  12  19       24.23       21.55     10.60 o
   3  12  19       23.42       20.83      9.03 o
   0   0  20       72.07       97.53     18.09 o
   1   0  20        4.07       -0.94      6.80 o
   2   0  20      245.76      311.48     33.04 o
   3   0  20       13.89       -3.93     14.16 o
   4   0  20       15.41       26.74     18.88 o
   5   0  20      136.87      143.16     33.82 o
   6   0  20        1.71       -2.36     18.09 o
   7   0  20        2.85      -11.80     20.45 o
   8   0  20      105.45      151.02     41.69 o
   9   0  20        1.33        4.38     10.22 o
   1   1  20        1.81        0.14      4.68 o
   2   1  20       10.91       10.74      7.22 o
   3   1  20      170.68      203.64     14.30 o
   4   1  20      325.85      351.23     16.64 o
   5   1  20      100.79      103.61     21.14 o
   6   1  20       34.63       40.70     18.25 o
   7   1  20       14.54       15.29      9.13 o
   8   1  20       46.49       66.96     13.28 o
   9   1  20      115.36      130.40     16.48 o
   0   2  20       21.25       31.58      9.44 o
   1   2  20        0.19       -1.17      6.36 o
   2   2  20       15.14       13.65      7.92 o
   3   2  20       39.40       12.76      8.08 o
   4   2  20        3.50        4.65      7.00 o
   5   2  20        8.35        3.92      6.56 o
   6   2  20       82.14       82.18     16.48 o
   7   2  20        0.03       -2.13      7.52 o
   8   2  20        2.20        8.57      8.47 o
   9   2  20       27.18       20.34     10.67 o
   1   3  20      171.98      183.82     14.04 o
   2   3  20        2.12       -1.16      6.36 o
   3   3  20       22.84       20.38      7.88 o
   4   3  20       29.51       21.27      7.79 o
   5   3  20        1.76       -1.01      6.51 o
   6   3  20        0.18        2.33      7.04 o
   7   3  20        0.03        0.09      7.89 o
   8   3  20       18.25       25.67     10.77 o
   9   3  20        3.50       -2.54      9.77 o
   0   4  20      208.95      220.93     16.29 o
   1   4  20       27.70       40.58      9.99 o
   2   4  20       67.41       68.87     12.69 o
   3   4  20       70.28       48.89     12.70 o
   4   4  20        0.87        1.30      7.33 o
   5   4  20        1.81       10.08      8.48 o
   6   4  20        3.12       -1.47      8.23 o
   7   4  20        0.14       -0.98      8.97 o
   8   4  20        0.05       -7.04      9.37 o
   1   5  20      177.56      121.54     48.25 o
   2   5  20      138.34       99.36     30.13 o
   3   5  20        1.80        1.59      7.62 o
   4   5  20      103.26       85.99     26.61 o
   5   5  20        1.55        1.36      8.27 o
   6   5  20        1.33        1.63      8.78 o
   7   5  20        4.48       16.75     10.63 o
   8   5  20        0.27       -1.06      9.74 o
   0   6  20       23.14       22.59      9.61 o
   1   6  20       36.55       25.47      9.61 o
   2   6  20      119.90       84.67     38.00 o
   3   6  20       73.82       54.16     26.71 o
   4   6  20      196.98      170.62     57.24 o
   5   6  20       21.26       30.49     10.60 o
   6   6  20       22.84       17.88     10.59 o
   7   6  20       44.53       39.59     13.89 o
   8   6  20       30.43       15.62     11.34 o
   1   7  20        3.33       -2.91      8.51 o
   2   7  20      153.17      100.01     29.71 o
   3   7  20       15.27        3.34      8.87 o
   4   7  20      143.02       91.70     36.54 o
   5   7  20       13.80        7.83      9.57 o
   6   7  20        6.27       -4.66      8.93 o
   7   7  20        4.11        7.18     10.79 o
   0   8  20      252.99       83.82    115.23 o
   1   8  20        3.40        0.99      9.11 o
   2   8  20       26.95       15.72      9.53 o
   3   8  20       30.95       11.52      9.96 o
   4   8  20       27.81       26.29     10.93 o
   5   8  20       25.69       10.41     10.72 o
   6   8  20      124.99       75.34     32.97 o
   7   8  20       41.79       32.63     20.12 o
   1   9  20       25.00       10.36     10.29 o
   2   9  20        3.74        3.07      9.19 o
   3   9  20        3.54       -0.32      9.01 o
   4   9  20       33.90       20.06     11.15 o
   5   9  20       12.66       10.02     10.68 o
   6   9  20        1.04        5.79     11.00 o
   0  10  20        9.49       -2.15     11.02 o
   1  10  20       62.96       71.50     11.25 o
   2  10  20        2.30       -0.88     10.62 o
   3  10  20       20.84       22.96     11.82 o
   4  10  20       22.66       18.79     11.65 o
   5  10  20       24.94       40.00     13.39 o
   1  11  20       10.41       23.12      9.98 o
   2  11  20       40.83       31.73     14.78 o
   3  11  20        1.29       -0.04     10.50 o
   4  11  20        0.08       -3.89     10.42 o
   0  12  20      240.90      271.83     30.35 o
   1  12  20       14.02       16.52     10.73 o
   1   1  21       55.18       66.50     10.21 o
   2   1  21       48.31       48.16      9.43 o
   3   1  21        1.53        5.93      6.62 o
   4   1  21       25.52       15.34     12.79 o
   5   1  21      199.73      241.48     29.75 o
   6   1  21        5.02       -0.37     14.17 o
   7   1  21       18.17        5.58     16.66 o
   8   1  21        1.08        0.91     17.77 o
   0   2  21        1.08        3.06      7.37 o
   1   2  21        2.09        8.79      7.38 o
   2   2  21       16.46       15.24      8.27 o
   3   2  21       34.71       35.62      9.81 o
   4   2  21        1.08        0.02      7.85 o
   5   2  21       33.89       53.70     11.70 o
   6   2  21       34.60       33.32     10.74 o
   7   2  21        3.72       -6.75      8.16 o
   8   2  21       10.23       10.24      9.73 o
   1   3  21        8.98       21.70      8.58 o
   2   3  21       81.44       91.92     12.98 o
   3   3  21      169.07      149.17     15.94 o
   4   3  21       12.47       10.10      7.97 o
   5   3  21       12.32        8.82      7.71 o
   6   3  21        9.51        9.39      8.01 o
   7   3  21       52.86       37.56     12.29 o
   8   3  21        0.97        4.06      8.93 o
   0   4  21        5.23        5.51     16.52 o
   1   4  21      712.35      821.07     27.26 o
   2   4  21       93.73       95.35     11.99 o
   3   4  21       28.01       13.83      7.56 o
   4   4  21       76.78       63.74     13.99 o
   5   4  21        0.84        7.61      7.55 o
   6   4  21        7.66       -2.68      8.17 o
   7   4  21       15.99       14.67     10.45 o
   8   4  21        0.25        5.73      9.67 o
   1   5  21       42.22       37.05     10.76 o
   2   5  21       63.27       41.06     13.59 o
   3   5  21       89.05       57.53     20.86 o
   4   5  21       11.59       -7.12      7.64 o
   5   5  21        0.00       -7.22      7.90 o
   6   5  21       46.68       47.34     13.51 o
   7   5  21       37.59       44.47     15.77 o
   8   5  21        0.92        1.02     10.72 o
   0   6  21       64.49       79.44     27.53 o
   1   6  21      393.17      354.48     94.08 o
   2   6  21       64.89       36.46     14.68 o
   3   6  21       21.37       14.17      9.21 o
   4   6  21        2.82        4.15      8.52 o
   5   6  21        0.09       -3.21      8.82 o
   6   6  21       84.47       62.30     25.20 o
   7   6  21       10.43       13.57     10.65 o
   1   7  21      102.14       49.39     40.64 o
   2   7  21       49.72       32.55     15.35 o
   3   7  21      297.89      200.96     68.69 o
   4   7  21       12.85       10.50      9.97 o
   5   7  21        8.90        6.29      9.55 o
   6   7  21        0.00       -0.63     10.10 o
   7   7  21        5.68        1.29     11.08 o
   0   8  21        6.46       10.19      9.21 o
   1   8  21        0.25        1.21      9.18 o
   2   8  21        4.31        4.44      8.90 o
   3   8  21        1.23       -3.85      8.49 o
   4   8  21       20.77       20.22     10.80 o
   5   8  21        1.11        9.35     10.45 o
   6   8  21        2.62        9.93     11.21 o
   1   9  21        6.86       -0.84      9.72 o
   2   9  21        0.07       -5.15     10.47 o
   3   9  21       37.20       22.86     10.62 o
   4   9  21        8.17       -1.62      9.94 o
   5   9  21        9.11        1.62     11.13 o
   0  10  21      150.54       33.66     63.71 o
   1  10  21        7.98        2.02     11.03 o
   2  10  21        2.19        9.04     11.78 o
   3  10  21        0.33       -1.10      9.74 o
   4  10  21        8.93       16.95     12.02 o
   1  11  21        0.52       12.97      8.68 o
   2  11  21        3.90       -5.22     12.33 o
   0   0  22      670.96      784.21     40.11 o
   1   0  22       62.38       74.77     12.09 o
   2   0  22       26.08       17.30     15.73 o
   3   0  22        0.69       -3.93     14.94 o
   4   0  22       42.82       47.98     24.38 o
   5   0  22       62.04       73.15     28.32 o
   6   0  22      169.13      224.17     43.26 o
   7   0  22      230.47      342.94     55.06 o
   8   0  22        0.34      -12.59     23.60 o
   1   1  22       27.95       47.06      9.45 o
   2   1  22       20.53       23.69      8.20 o
   3   1  22       13.84       10.00     11.31 o
   4   1  22       33.70       39.97     15.54 o
   5   1  22      277.61      301.17     32.80 o
   6   1  22       12.47        9.55     15.45 o
   7   1  22       84.17       99.44     25.01 o
   8   1  22       27.81       45.93     22.78 o
   0   2  22        0.06       -1.57      7.55 o
   1   2  22        0.79        1.39      7.19 o
   2   2  22       23.42       17.88      8.67 o
   3   2  22       62.74       60.07     10.93 o
   4   2  22       66.67       61.32     11.53 o
   5   2  22      104.89      113.33     13.78 o
   6   2  22      224.97      281.88     34.20 o
   7   2  22        0.98       -3.11      9.46 o
   8   2  22        3.40       -0.95      9.83 o
   1   3  22        0.12        1.69      7.80 o
   2   3  22       12.08       10.11      8.56 o
   3   3  22        0.05        2.77      8.10 o
   4   3  22        2.43       13.34      9.52 o
   5   3  22        3.54       -2.00      8.99 o
   6   3  22        0.00       -7.89      7.89 o
   7   3  22        1.92       -4.12      8.63 o
   8   3  22       12.59        8.74     10.62 o
   0   4  22        9.38       19.66     18.09 o
   1   4  22      447.53      536.34     22.94 o
   2   4  22        2.94        1.76      8.48 o
   3   4  22       28.66       47.20     11.63 o
   4   4  22       74.00       52.69     15.10 o
   5   4  22        1.23       -3.18      7.25 o
   6   4  22       17.99       11.17      8.90 o
   7   4  22        0.02       -3.21      8.43 o
   1   5  22       30.09       28.08     10.02 o
   2   5  22        3.98       -2.41      7.90 o
   3   5  22      380.94      334.96     65.32 o
   4   5  22       97.70       71.75     16.62 o
   5   5  22       15.54       14.78      9.29 o
   6   5  22       23.34       18.52     10.86 o
   7   5  22        0.98        4.20     10.05 o
   0   6  22       33.12       68.43     25.96 o
   1   6  22       14.86        4.15      9.19 o
   2   6  22       17.75        8.87      7.42 o
   3   6  22       76.60       51.47     22.72 o
   4   6  22        3.95        4.55      8.78 o
   5   6  22        7.05        0.52      9.45 o
   6   6  22       10.10        6.00      9.90 o
   1   7  22       54.49       40.03     15.80 o
   2   7  22       32.15       26.75      9.79 o
   3   7  22       25.30       23.18     10.46 o
   4   7  22       65.08       35.60     17.82 o
   5   7  22        0.03        1.91     10.09 o
   6   7  22        1.78       -0.25     10.30 o
   0   8  22       22.69       48.77     25.96 o
   1   8  22        7.31        5.35      9.19 o
   2   8  22       13.36       11.84     11.12 o
   3   8  22       33.52       28.83     11.29 o
   4   8  22        8.09       14.37     10.77 o
   5   8  22        1.25        5.16     10.74 o
   1   9  22       22.90        8.96     10.43 o
   2   9  22        1.92       10.83     11.44 o
   3   9  22       45.13       38.81     17.86 o
   4   9  22        9.75        7.96     10.96 o
   0  10  22        3.29        4.17     10.62 o
   1  10  22        0.07        5.61     11.32 o
   2  10  22        0.66        9.86     12.27 o
   3  10  22       12.20        5.15     10.80 o
   1   1  23        5.30       -6.59      6.59 o
   2   1  23       31.55       31.87      8.84 o
   3   1  23       20.50       33.87     17.70 o
   4   1  23        9.08       24.28     13.98 o
   5   1  23       19.97       34.71     16.90 o
   6   1  23       18.55       24.78     17.24 o
   7   1  23        0.08       -1.57     16.44 o
   0   2  23       18.53       13.42      8.65 o
   1   2  23       15.30       20.85      8.48 o
   2   2  23       17.73       21.98      9.10 o
   3   2  23       32.97       34.87      9.91 o
   4   2  23       18.57       21.72      8.92 o
   5   2  23        7.83        0.24     13.62 o
   6   2  23        3.88       16.20     16.44 o
   7   2  23       43.02       44.54     21.41 o
   1   3  23       96.57       93.41     12.49 o
   2   3  23       19.37       15.35      9.03 o
   3   3  23       22.79       20.67      9.78 o
   4   3  23        1.58        3.96      8.91 o
   5   3  23       32.31       23.33     10.76 o
   6   3  23        0.02       -1.47      9.70 o
   7   3  23        0.20       -2.67     10.19 o
   0   4  23      562.24      581.27     46.41 o
   1   4  23       85.33      121.15     14.18 o
   2   4  23        5.05        4.47      8.78 o
   3   4  23        4.06        3.79      9.45 o
   4   4  23       15.73       13.01     10.13 o
   5   4  23        2.61       -0.48      8.62 o
   6   4  23        4.81        3.16      9.03 o
   7   4  23        0.63       -0.47      9.81 o
   1   5  23       19.91       17.52      9.17 o
   2   5  23        4.52        1.67      9.10 o
   3   5  23      315.99      373.55     25.20 o
   4   5  23        9.19        9.52      8.92 o
   5   5  23       57.50       65.05     19.60 o
   6   5  23        0.91       -1.01      9.39 o
   0   6  23      264.31      250.13     41.69 o
   1   6  23      203.78      218.79     18.29 o
   2   6  23        5.68        7.37     10.16 o
   3   6  23      166.16      157.93     35.53 o
   4   6  23       85.85       68.68     21.68 o
   5   6  23       32.66       29.82     11.80 o
   6   6  23        7.85        2.31     10.33 o
   1   7  23       15.58        5.51      9.49 o
   2   7  23        2.17        9.02      8.65 o
   3   7  23       39.97       17.98     10.24 o
   4   7  23       52.08       31.37     23.41 o
   5   7  23       36.59       26.82     11.84 o
   0   8  23       61.40       52.70     28.32 o
   1   8  23        2.66        8.79      7.79 o
   2   8  23       35.66       10.74     14.34 o
   3   8  23       40.24       29.90     12.02 o
   4   8  23        4.40        9.20     10.50 o
   1   9  23        6.47        4.19     10.32 o
   2   9  23        2.38        8.91     11.29 o
   3   9  23       44.09       31.58     14.42 o
   0   0  24       14.56       19.66     13.37 o
   1   0  24        0.18        0.79     12.59 o
   2   0  24       53.56       47.98     19.66 o
   3   0  24       22.26       35.40     19.66 o
   4   0  24       19.13       36.18     22.02 o
   5   0  24        0.07      -11.01     18.09 o
   6   0  24        5.48       -7.08     21.24 o
   1   1  24       42.97       29.43      8.97 o
   2   1  24       27.88       35.40     13.35 o
   3   1  24       12.05       23.93     13.42 o
   4   1  24        3.26        6.62     13.77 o
   5   1  24       21.50       39.68     18.02 o
   6   1  24       71.55       78.79     22.78 o
   0   2  24       19.48       14.94     14.94 o
   1   2  24       37.02       38.59      9.91 o
   2   2  24       46.56       33.16     10.06 o
   3   2  24        7.65        8.78      7.98 o
   4   2  24       50.40       56.66     17.69 o
   5   2  24       13.29       12.48     14.89 o
   6   2  24        9.14       -7.38     15.34 o
   1   3  24       27.10       35.09     10.02 o
   2   3  24       10.61        7.45      9.02 o
   3   3  24        0.07        2.64      8.64 o
   4   3  24        2.20        8.71      9.35 o
   5   3  24        7.15        9.08      9.51 o
   6   3  24        5.25       10.02      9.98 o
   0   4  24       84.81       90.46     25.96 o
   1   4  24        1.69       10.87      8.40 o
   2   4  24        7.38       -3.04      8.67 o
   3   4  24       76.34       95.73     15.10 o
   4   4  24       10.98        4.77      9.85 o
   5   4  24        5.56        4.89     10.21 o
   6   4  24       25.94       25.49     12.70 o
   1   5  24        8.43       12.99      9.06 o
   2   5  24       54.66       55.81     12.99 o
   3   5  24        6.16        3.90     10.40 o
   4   5  24        3.48        2.43     10.70 o
   5   5  24       50.65       36.44     12.83 o
   0   6  24      387.66      458.57     48.77 o
   1   6  24       13.95       14.60      9.38 o
   2   6  24        4.79        7.41     10.42 o
   3   6  24        6.49        1.39     10.67 o
   4   6  24       26.20       21.95     10.45 o
   5   6  24       31.91       26.51     13.74 o
   1   7  24       28.57       14.80     19.27 o
   2   7  24        2.02        2.37     10.28 o
   3   7  24       33.38       27.54      9.61 o
   4   7  24        5.82       10.66     10.57 o
   0   8  24        4.94       11.80     22.81 o
   1   8  24       10.95        7.39      9.92 o
   2   8  24        0.51        0.56      8.56 o
   3   8  24       86.34       64.31     19.69 o
   1   1  25       56.26       59.93     10.51 o
   2   1  25        6.46        4.72     11.12 o
   3   1  25        0.66       -1.76     13.37 o
   4   1  25       18.18       15.43     14.43 o
   5   1  25       12.14        7.95     15.79 o
   6   1  25        0.00       -8.58     15.29 o
   0   2  25       11.64       22.81     17.30 o
   1   2  25       63.83       82.86     11.89 o
   2   2  25        4.82        9.59      8.45 o
   3   2  25        0.01        2.83     12.43 o
   4   2  25        5.70        9.76     14.11 o
   5   2  25       70.26       53.22     19.82 o
   1   3  25        0.46        1.51      7.92 o
   2   3  25       35.69       34.47     10.78 o
   3   3  25       47.07       54.75     11.92 o
   4   3  25       19.48       27.36     10.74 o
   5   3  25       27.65       42.21     18.69 o
   0   4  25      158.53      144.73     30.68 o
   1   4  25        0.48       -1.10      7.92 o
   2   4  25       77.99       88.65     13.87 o
   3   4  25        0.33        2.97      9.52 o
   4   4  25       10.04        6.52     10.26 o
   5   4  25        0.79       10.23     10.51 o
   1   5  25        0.00       -2.86     12.09 o
   2   5  25       29.89       39.93     12.22 o
   3   5  25       96.76      122.47     16.96 o
   4   5  25        0.09        0.58     10.58 o
   0   6  25        2.73        8.65     19.66 o
   1   6  25       13.06       13.81     14.74 o
   2   6  25      206.58      231.78     21.11 o
   3   6  25       19.80       17.62     11.51 o
   1   7  25       47.26       49.22     19.60 o
   2   7  25        1.97        5.86     11.29 o
   0   0  26       48.97       51.91     16.52 o
   1   0  26       75.24       49.55     19.66 o
   2   0  26       13.47        4.72     15.73 o
   3   0  26        9.38        2.36     17.30 o
   4   0  26       76.07       84.95     29.10 o
   5   0  26       13.23        1.57     22.81 o
   1   1  26       12.64       20.06      8.67 o
   2   1  26        0.18       -2.02     10.83 o
   3   1  26        2.35        5.30     12.76 o
   4   1  26       21.29       24.44     15.45 o
   0   2  26        0.02       -7.87     13.37 o
   1   2  26       18.69       25.21      9.12 o
   2   2  26       13.94       18.58      9.01 o
   3   2  26        6.08        8.91     13.31 o
   4   2  26        6.07       11.56     14.33 o
   1   3  26        9.27       18.35      8.97 o
   2   3  26       38.91       42.03     10.97 o
   3   3  26       23.13       25.00     10.34 o
   4   3  26        5.05        7.44     14.89 o
   0   4  26        0.04       -2.36     16.52 o
   1   4  26        2.93        2.52     11.95 o
   2   4  26       75.13       73.83     13.37 o
   3   4  26        5.94        0.66      9.77 o
   1   5  26        5.20       18.61     14.73 o
   2   5  26        0.01        4.73     10.21 o
   3   5  26        7.66        3.85     10.67 o
   0   6  26       29.43       32.25     23.60 o
   1   6  26       16.92       13.30     14.89 o
   1   1  27       10.69        9.93     11.08 o
   2   1  27       20.67       33.29     13.87 o
   3   1  27        1.74       -2.92     11.64 o
   0   2  27       12.41        8.65     16.52 o
   1   2  27        2.74       -0.94      7.92 o
   2   2  27        3.59        8.72     12.20 o
   3   2  27        2.71       10.18     13.55 o
   1   3  27        6.67        3.09     11.31 o
   2   3  27        5.36       12.37      9.40 o
   0   4  27        4.09        5.51     18.09 o
   1   4  27        1.14        1.38     12.20 o
 
